# Supplementary material for: Genome-Wide Identification and Functional Analysis of CLAVATA3/EMBRYO SURROUNDING REGION-RELATED (CLE) in Three Populus Species
Source: Int J Mol Sci. 2025 Feb 24;26(5):1944. doi: 10.3390/ijms26051944 (PMC11900962; doi:10.3390/ijms26051944)
Supplement: Supplementary file 1 [file ijms-26-01944-s001.zip › Supplementary Tables.xls]

## Sheet: Table S1
Table S1. Characteristics of CLE genes from P. tirchocarpa. AA: AmiNone acid; pI: The theoretical isoelectric point of proteins; Mw: The theoretical molecular weight of proteins; SP: position of Signal peptide sequence.
Gene name	Gene ID	AA	pI	Mw	SP	CLE motif	Gene name	Gene ID	AA	pI	Mw	SP	CLE motif
PtrCLE1A	Potri.001G376100	73	6.4	8536.76	1-22	RLSPGGPDPRHH	PtrCLE21C	Potri.001G274200	88	9.65	9528.95	1-28	RKIFTGPNPLHN
PtrCLE1B	Potri.011G096800	73	8.05	8559.01	1-22	RLSPGGPDPRHH	PtrCLE22	Potri.002G226300	74	12.01	8177.45	1-25	RRVPAGPNPLHN
PtrCLE2	Potri.001G376200	79	9.99	9280.02	1-26	RLSPGGPDPQHH	PtrCLE25A	Potri.008G191500	107	10	11706.6	None	RKVPNGPDPIHN
PtrCLE3A	Potri.019G090800	85	10.23	9293.74	1-29	RLSPGGPDPHHH	PtrCLE25B	Potri.010G039800	109	9.56	11806.6	None	RRVPNGPDPIHN
PtrCLE3B	Potri.019G090900	85	9.97	9607.28	1-26	RLSPEGPNHEHH	PtrCLE25C	Potri.017G074600	97	11.77	10917.8	None	RRVPNGPDPIHN
PtrCLE4A	Potri.013G119100	79	8.89	9118.55	1-20	RLSPGGPDPKHH	PtrCLE25D	Potri.002G121800	79	10.7	9200.52	1-27	RKVPNASDPLHN
PtrCLE4B	Potri.019G091100	76	7.89	8740.07	1-22	RISPGGPDPKHH	PtrCLE27A	Potri.008G120800	106	9.44	12160.9	None	RRVPSCPDPLHN
PtrCLE5	Potri.011G096900	78	9.98	9120.77	1-26	RVSPGGPDPHHH	PtrCLE27B	Potri.010G124900	105	9.28	12195.9	None	RRVPSCPDPLHN
PtrCLE6A	Potri.011G063700	76	9.69	8449.76	1-20	RVSPGGPDAQHH	PtrCLE27C	Potri.013G023500	74	6.25	8134.23	1-27	RVVPSCPDPIHN
PtrCLE6B	Potri.004G053700	66	9.1	7174.35	1-22	RVSPGGPDAKHH	PtrCLE40	Potri.001G016100	113	8.33	12344.1	1-30	REVPTGPDPLHH
PtrCLE9	Potri.012G138200	87	10.13	9708.16	1-22	RLVPSGPNPLHN	PtrCLE41A	Potri.012G019400	116	10.13	12384	None	HEVPSGPNPISN
PtrCLE10A	Potri.008G093500	118	11.22	13073	1-32	RLVPSGPNPLHN	PtrCLE41B	Potri.002G241300	131	10.22	14358.5	None	HEVPSGPNPISN
PtrCLE10B	Potri.010G160600	156	10.01	17369.1	None	RLVPSGPNPLHN	PtrCLE41C	Potri.001G075200	162	10.97	19044.7	None	HEVPSGPNPISN
PtrCLE13A	Potri.008G115600	113	9.59	13146.1	None	RLVPTGPNPLHH	PtrCLE41D	Potri.003G156000	115	11.2	12871.7	1-28	HEVPSGPNPISN
PtrCLE13B	Potri.010G130400	110	10.01	12987.1	None	RLVPTGPNPLHH	PtrCLE44A	Potri.001G049700	137	6.9	14552.6	None	HEVPSGPNPESN
PtrCLE13C	Potri.012G059600	107	9.74	12571.5	None	RLVPTGPNPLHH	PtrCLE44B	Potri.003G178500	134	6.82	14642.7	None	HEVPSGPNPESN
PtrCLE14A	Potri.015G140000	152	10.72	16909.7	None	RLVPCGPNPLHN	PtrCLE44C	Potri.001G381100	87	10.09	9879.44	1-26	HEVHSGPNPISN
PtrCLE14B	Potri.015G139900	88	8.89	9925.55	1-27	KLVPGGPNPLHN	PtrCLE44D	Potri.011G102400	89	10.7	10243.8	1-26	HEVHSGPNPISN
PtrCLE14C	Potri.012G138100	87	9.42	9745.2	1-26	KAVPGGPNPLHN	PtrCLE45A	Potri.010G169300	93	10.93	10600.4	1-22	RRVRRGSDPIHN
PtrCLE14D	Potri.003G124000	88	7.97	9838.25	1-27	RAVPGGPNPLHN	PtrCLE45B	Potri.008G086100	123	10.1	13999.1	1-20	RRAPRGSDPIHN
PtrCLE17A	Potri.006G036700	99	10.09	10880.7	1-40	RKVYTGPNPLHN	PtrCLE46A	Potri.001G237700	109	11.75	12304.4	None	HKSPSGPNPVGN
PtrCLE17B	Potri.009G068800	84	8.98	9042.27	1-24	RKVYTGPNPLHN	PtrCLE46B	Potri.009G029000	118	10.2	13208.4	None	HKSSSGPNPVGN
PtrCLE19	Potri.002G228000	87	9.36	10087.6	1-26	RKIPAGPNPLHN	PtrCLE46C	Potri.010G206700	86	10.64	9531.12	1-26	HKAPSGPSPIGN
PtrCLE20	Potri.014G156600	74	12.01	8477.79	1-25	RKVPTGSNPLHN	PtrCLV3A	Potri.009G020300	100	7.79	10872.5	1-26	RAVPSGPDPLHH
PtrCLE21A	Potri.008G130800	103	9.69	11631.5	None	RIIHTGPNPLHN	PtrCLV3B	Potri.001G217500	109	8.52	11625.4	1-26	RAAPSGPDPLHH
PtrCLE21B	Potri.010G111200	104	7.02	11459.1	None	RTIHTGPNPLHN	PtrCLV3C	Potri.005G034000	66	9.6	7231.3	1-27	RAVPSGPDPLNN

## Sheet: Table S2
Table S2. Characteristics of CLE genes from P. tomentosa. AA: AmiNone acid; pI: The theoretical isoelectric point of proteins; Mw: The theoretical molecular weight of proteins; SP: position of Signal peptide sequence.
Gene name	Gene ID	AA	pI	Mw	SP	CLE motif	Gene name	Gene ID	AA	pI	Mw	SP	CLE motif
PtoCLE3.1	Potom19G0023500.1	129	9.48	14768	None	RVTPAGPDPHHH	PtoCLE27.1	Potom08G0078000.1	97	9.27	11084.6	1-27	RRVPSCPDPLHN
PtoCLE3.2	Potom19G0023600.1	120	8.98	13743.8	None	RVTPAGPDPHHH	PtoCLE27.2	Potom10G0092600.1	96	9.12	11101.7	1-21	RRVPSCPDPLHN
PtoCLE3.3	Potom19G0170300.1	121	9.36	13593.8	None	RVTPAGPDPHHH	PtoCLE27.3	Potom13G0139000.1	122	9.25	13968.9	1-25	RVVPSCPDPIHN
PtoCLE6.1	Potom11G0201600.1	206	10.25	23518.1	None	RVSPGGPDAQHH	PtoCLE27.4	Potom13G0098900.1	123	9.1	13956.8	1-25	RVVPSCPDPIHN
PtoCLE6.2	Potom11G0042900.1	173	10.07	19524.6	None	RVSPGGPDAQHH	PtoCLE40.1	Potom01G0012700.1	135	9.16	14950.4	None	RQVPTGPDPLHH
PtoCLE6.3	Potom04G0313300.1	174	9.75	19765.4	None	RVSPGGPDAKHH	PtoCLE40.2	Potom01G0694100.1	135	9.35	14942.4	None	RQVPTGPDPLHH
PtoCLE6.4	Potom04G0040900.1	93	9.77	10439.9	None	RVSPGGPDAKHH	PtoCLE41.1	Potom12G0200900.1	130	10.18	14081.2	None	HEVPSGPNPISN
PtoCLE13.1	Potom10G0097100.1	110	10.01	13014.1	None	RLVPTGPNPLHH	PtoCLE41.2	Potom12G0008400.1	112	10.41	12030.8	None	HEVPSGPNPISN
PtoCLE13.2	Potom10G0293000.1	110	10.15	13085.2	None	RLVPTGPNPLHH	PtoCLE41.3	Potom01G0649600.1	191	10.39	21149.3	None	HEVPSGPNPISN
PtoCLE14.1	Potom15G0212300.1	89	9.58	10040.6	1-27	KLVPGGPNPLHN	PtoCLE41.4	Potom03G0119600.1	94	11.6	10549	None	HEVPSGPNPLSN
PtoCLE14.2	Potom15G0007500.1	89	9.52	10010.6	1-27	KLVPGGPNPLHN	PtoCLE44.1	Potom03G0211400.1	139	8.76	15308.4	None	HEVPSGPNPESN
PtoCLE17.1	Potom09G0052500.1	113	9.3	12240.9	1-24	RKVYTGPNPLHN	PtoCLE44.2	PotomUnG0126100.1	91	10.28	10238.8	1-27	HEVHSGPNPISN
PtoCLE17.2	Potom09G0225100.1	113	9.84	12282	1-25	RKVYTGPNPLHN	PtoCLE44.3	Potom11G0176600.1	89	10.7	10202.7	1-26	HEVHSGPNPISN
PtoCLE21.1	Potom01G0210400.1	127	9.41	14001.1	1-28	RKIFTGPNPLHN	PtoCLE44.4	Potom11G0068700.1	89	10.7	10177.7	1-26	HEVHSGPNPISN
PtoCLE21.2	Potom01G0493900.1	98	9.58	10595.2	1-28	RKIFTGPNPLHN	PtoCLE45.1	Potom10G0125700.1	181	10.02	20716.9	None	RRARRGSDPIHN
PtoCLE25.1	Potom08G0328500.1	69	9.98	7984.07	None	RKVPNGPDPIHN	PtoCLE45.2	Potom08G0241800.1	93	9.91	10389	1-27	RGVRRGSDPIHN
PtoCLE25.2	Potom08G0019900.1	86	9.86	9666.17	1-15	RKVPNGPDPIHN	PtoCLE45.3	Potom10G0266800.1	226	9.05	26221.7	1-27	RGVRRGSDPIHN
PtoCLE25.3	Potom10G0366400.1	108	9.25	11953.7	None	RRVPNGPDPIHN	PtoCLE46.1	Potom01G0182800.1	131	10.93	14455	None	HKSPSGPNPVGN
PtoCLE25.4	Potom10G0024400.1	109	9.91	11741.5	None	RRVPNGPDPIHN	PtoCLE46.2	Potom09G0256400.1	162	9.86	18064.9	None	HKSSSGPNPVGN
PtoCLE25.5	Potom17G0179900.1	139	11.02	15695.2	None	RRVPNGPDPIHN	PtoCLV3.1	Potom09G0263100.1	101	8.69	10892.4	1-25	RAVPSGPDPLHH
PtoCLE25.6	Potom17G0064400.1	128	11.52	14342.7	None	RRVPNGPDPIHN	PtoCLV3.2	Potom09G0013000.1	101	7.82	10922.4	1-26	RAVPSGPDPLHH
PtoCLE25.7	Potom02G0311000.1	178	10.16	20371.6	None	RKVPNASDPLHN	PtoCLV3.3	Potom01G0535400.1	110	9.18	11674.5	1-26	RAAPSGPDPLHH
							PtoCLV3.4	Potom01G0167200.1	110	8.54	11674.5	1-26	RAAPSGPDPLHH

## Sheet: Table S3
Table S3. Characteristics of CLE genes from P. alba × P. glandulosa ('84K'). AA: AmiNone acid; pI: The theoretical isoelectric point of proteins; Mw: The theoretical molecular weight of proteins; SP: position of Signal peptide sequence.
Gene name	Gene ID	AA	pI	Mw	SP	CLE motif	Gene name	Gene ID	AA	pI	Mw	SP	CLE motif
PagCLE1	Pop_A11G021630.T1	73	9.29	8630.09	1-24	RRSPGGPDPRHH	PagCLE20	Pop_A14G045343.T1	74	12.01	8519.79	1-25	RKVPTGSNPLHN
PagCLE2	Pop_G01G058989.T1	79	9.99	9191.87	1-26	RLSPGGPDPQHH	PagCLE21.1	Pop_A10G048403.T1	104	6.97	11527.2	None	RIIHTGPNPLHN
PagCLE3.1	Pop_A04G019650.T1	84	9.3	9295.74	1-26	RLSPGGPDPEHH	PagCLE21.2	Pop_A01G067203.T1	90	9.58	9825.29	1-28	RKIFTGPNPLHN
PagCLE3.2	Pop_G04G051938.T1	84	8.18	9224.77	1-26	RLSPGGPDPEHH	PagCLE21.3	Pop_G01G011332.T1	90	9.58	9825.29	1-28	RKIFTGPNPLHN
PagCLE3.3	Pop_G19G009572.T1	85	10.39	9561.26	1-26	RVSPGGPNHEHH	PagCLE22	Pop_A02G023900.T1	74	12.01	8328.62	1-25	RRVPTGPNPLHN
PagCLE3.4	Pop_A19G053161.T1	85	10.39	9609.3	1-26	RVSPAGPNHEHH	PagCLE25.1	Pop_G08G082141.T1	109	9.8	11726.6	None	RKVPNGPDPIHN
PagCLE3.5	Pop_A19G053155.T1	86	10.38	9520.03	1-29	RVTPAGPDPHHH	PagCLE25.2	Pop_A08G045857.T1	106	10.11	11525.5	None	RKVPNGPDPIHN
PagCLE3.6	Pop_G19G009570.T1	85	10.77	9342.82	1-29	RVTPAGPDPHHH	PagCLE25.3	Pop_A10G047680.T1	109	9.91	11771.5	None	RRVPNGPDPIHN
PagCLE3.7	Pop_G19G009571.T1	83	10.7	9002.39	1-29	RVTPAGPDPHHH	PagCLE25.4	Pop_G10G027245.T1	109	9.51	11661.3	None	RRVPNGPDPIHN
PagCLE3.8	Pop_A19G053160.T1	83	10.23	9055.45	1-29	RVTPAGPDPHHH	PagCLE25.5	Pop_A17G075002.T1	98	11.65	10915.7	None	RRVPNGPDPIHN
PagCLE3.9	Pop_A11G056640.T1	76	8.2	8334.68	1-26	RVTPAGPDPEHH	PagCLE25.6	Pop_G17G066982.T1	97	11.77	10864.7	None	RRVPNGPDPIHN
PagCLE3.10	Pop_A11G056646.T1	76	8.2	8350.68	1-26	RVTPSGPDPEHH	PagCLE25.7	Pop_A02G066095.T1	64	10.4	7429.45	1-12	RKVPNASDPLHN
PagCLE4.1	Pop_A11G021629.T1	78	10.1	9146.85	1-26	RLSPGGPDPKHH	PagCLE25.8	Pop_G14G044125.T1	81	9.22	9364.88	1-30	RKVPNASDPLHN
PagCLE4.2	Pop_G13G034695.T1	61	8.09	6916.7	None	RLSPGGPDPKHH	PagCLE25.9	Pop_A14G029853.T1	81	9.69	9391.9	1-30	RKVPNASDPLHN
PagCLE4.3	Pop_A13G032401.T1	61	6.82	6945.7	None	RLSPGGPDPKHH	PagCLE27.1	Pop_A08G064032.T1	106	9.58	12106.8	None	RRVPSCPDPLHN
PagCLE4.4	Pop_A19G053163.T1	77	6.82	8843.07	1-22	RISPGGPDPKHH	PagCLE27.2	Pop_G08G058463.T1	106	9.58	12094.8	None	RRVPSCPDPLHN
PagCLE6.1	Pop_A11G056634.T1	76	9.69	8440.82	1-20	RVSPGGPDAQHH	PagCLE27.3	Pop_G10G048265.T1	105	9.3	12151.9	None	RRVPSCPDPLHN
PagCLE6.2	Pop_G04G051941.T1	66	8.77	7324.47	1-22	RVSPGGPDAKHH	PagCLE27.4	Pop_A10G069350.T1	105	9.42	12123.9	None	RRVPSCPDPLHN
PagCLE6.3	Pop_A04G019638.T1	66	9.23	7280.46	1-22	RVSPGGPDAKHH	PagCLE27.5	Pop_A13G054174.T1	89	6.58	9932.05	None	RVVPSCPDPIHN
PagCLE6.4	Pop_A04G019643.T1	66	9.23	7280.46	1-22	RVSPGGPDAKHH	PagCLE27.6	Pop_G13G071179.T1	74	7.84	8093.18	1-27	RVVPSCPDPIHN
PagCLE6.5	Pop_G04G018156.T1	66	9.23	7266.43	1-22	RVSPGGPDAKHH	PagCLE40.1	Pop_G01G075600.T1	90	6.9	9661.87	None	RQVPTGPDPLHH
PagCLE6.6	Pop_A04G019648.T1	66	9.23	7280.46	1-22	RVSPGGPDAKHH	PagCLE40.2	Pop_A01G029662.T1	90	8.33	9761	None	RQVPTGPDPLHH
PagCLE6.7	Pop_G04G051943.T1	66	9.23	7266.43	1-22	RVSPGGPDGKHH	PagCLE41.1	Pop_G02G015855.T1	133	10.84	14656	None	HEVPSGPNPISN
PagCLE10.1	Pop_A08G063732.T1	118	11.21	12988.8	1-34	RLVPSGPNPLHN	PagCLE41.2	Pop_G12G011600.T1	116	10.19	12787.7	None	HEVPSGPNPISN
PagCLE10.2	Pop_G08G058163.T1	118	11.19	12999.8	1-34	RLVPSGPNPLHN	PagCLE41.3	Pop_A01G074751.T1	116	9.98	13053.8	1-28	HEVPSGPNPISN
PagCLE10.3	Pop_A10G069676.T1	115	10.36	12750.6	1-31	RLVPSGPNPLHN	PagCLE41.4	Pop_G01G002786.T1	116	9.98	13018.8	1-28	HEVPSGPNPISN
PagCLE10.4	Pop_G10G047899.T1	114	10.36	12663.5	1-30	RLVPSGPNPLHN	PagCLE41.5	Pop_G03G013601.T1	115	11.37	12922.8	1-28	HEVPSGPNPLSN
PagCLE13.1	Pop_A08G063967.T1	113	9.43	13134.1	None	RLVPTGPNPLHH	PagCLE41.6	Pop_A03G019872.T1	115	11.37	12867.8	1-28	HEVPSGPNPLSN
PagCLE13.2	Pop_G12G086064.T1	53	8.43	6099	None	RLVPTGPNPLHH	PagCLE44.1	Pop_G01G074562.T1	138	6.82	14690.8	None	HEVPSGPNPESN
PagCLE13.3	Pop_G08G058403.T1	113	9.43	13135	None	RLVPTGPNPLHH	PagCLE44.2	Pop_A01G079895.T1	120	9.25	12463.2	1-33	HEVPSGPNPESN
PagCLE14.1	Pop_A15G014646.T1	89	9.58	10040.6	1-27	KLVPGGPNPLHN	PagCLE44.3	Pop_G03G055727.T1	141	8.89	15322.5	None	HEVPSGPNPESN
PagCLE14.2	Pop_G15G034158.T1	89	9.52	9930.49	1-27	KLVPGGPNPLHN	PagCLE44.4	Pop_A03G019887.T1	141	9.25	15398.6	None	HEVPSGPNPESN
PagCLE14.3	Pop_G12G084595.T1	87	9.42	9675.15	1-26	KAVPGGPNPLHN	PagCLE44.5	Pop_G11G077844.T1	59	10.36	6823.73	None	HEVHSGPNPISN
PagCLE14.4	Pop_A12G007954.T1	87	9.56	9685.19	1-26	KAVPGGPNPLHN	PagCLE44.6	Pop_A11G021600.T1	86	10.7	9915.43	1-26	HEVHSGPNPISN
PagCLE14.5	Pop_G03G077946.T1	88	7.97	9856.22	1-26	RTVPGGPNPLHN	PagCLE44.7	Pop_A01G015611.T1	61	9.82	7133.22	None	HEVYSGPNLISN
PagCLE14.6	Pop_A03G050566.T1	88	7.97	9856.22	1-26	RTVPGGPNPLHN	PagCLE45.1	Pop_G10G047812.T1	93	10.67	10505.2	1-22	RRVRRGSDPIHN
PagCLE14.7	Pop_A01G059641.T1	86	5.37	9618.84	1-24	RTVPGGPNPLHN	PagCLE45.2	Pop_A10G069415.T1	93	10.9	10581.3	1-27	RRARRGSDPIHN
PagCLE14.8	Pop_G01G010721.T1	86	5.37	9618.84	1-24	RTVPGGPNPLHN	PagCLE45.3	Pop_G08G058601.T1	93	9.91	10389	1-27	RGVRRGSDPIHN
PagCLE17.1	Pop_A06G061949.T1	100	10.09	11073	1-41	RKVYTGPNPLHN	PagCLE45.4	Pop_A08G063646.T1	93	9.91	10389	1-27	RGVRRGSDPIHN
PagCLE17.2	Pop_G16G025631.T1	102	9.78	11340.2	1-43	RKVYTGPNPLHN	PagCLV3.1	Pop_A09G059599.T1	83	6.82	8828.82	None	RAVPSGPDPLHH
PagCLE17.3	Pop_A16G025462.T1	102	9.78	11340.2	1-43	RKVYTGPNPLHN	PagCLV3.2	Pop_G09G027848.T1	100	8.71	10761.2	1-25	RAVPSGPDPLHH
PagCLE17.4	Pop_G06G089709.T1	91	9.93	9869.49	1-32	RKVYTGPNPLHN	PagCLV3.3	Pop_G01G005843.T1	91	7.84	9367.47	None	RAAPSGPDPLHH
PagCLE17.5	Pop_G09G031626.T1	85	8.98	9115.32	None	RKVYTGPNPLHN	PagCLV3.4	Pop_A01G054573.T1	111	9.18	11680.6	1-26	RAAPSGPDPLHH
PagCLE17.6	Pop_A09G028836.T1	84	9.65	9056.29	1-25	RKVYTGPNPLHN	PagCLV3.5	Pop_A05G072057.T1	66	9.81	7101.26	1-27	RAVPSGPDPIHN
							PagCLV3.6	Pop_G05G072279.T1	66	9.81	7191.44	1-27	RAVPSGPDPIHN

## Sheet: Table S4
Table S4. Duplicated CLE gene pairs among three poplar species.
Collinear CLE gene pairs in P. tirchocarpa					Collinear CLE gene pairs in P. tomentosa					Collinear CLE gene pairs in P. alba × P. glandulosa					Collinear CLE gene pairs in P. tirchocarpa and P. tomentosa					Collinear CLE gene pairs in P. tirchocarpa and P. alba × P. glandulosa					Collinear CLE gene pairs in P. tomentosa and P. alba × P. glandulosa
Duplicated Gene 1		Duplicated Gene 2			Duplicated Gene 1		Duplicated Gene 2			Duplicated Gene 1		Duplicated Gene 2			Duplicated Gene 1		Duplicated Gene 2			Duplicated Gene 1		Duplicated Gene 2			Duplicated Gene 1		Duplicated Gene 2
Gene ID 1	Gene name 1	Gene ID 2	Gene name 2	Duplication Type	Gene ID 1	Gene name 1	Gene ID 2	Gene name 2	Duplication Type	Gene ID 1	Gene name 1	Gene ID 2	Gene name 2	Duplication Type	Gene ID 1	Gene name 1	Gene ID 2	Gene name 2	Duplication Type	Gene ID 1	Gene name 1	Gene ID 2	Gene name 2	Duplication Type	Gene ID 1	Gene name 1	Gene ID 2	Gene name 2	Duplication Type
Potri.001G049700	PtrCLE44A	Potri.003G178500	PtrCLE44B	WGD or Segmental	Potom01G0694100.1	PtoCLE40.2	Potom01G0012700.1	PtoCLE40.1	WGD or Segmental	Pop_A01G059641.T1	PagCLE14.7	Pop_A03G050566.T1	PagCLE14.6	WGD or Segmental	Potri.001G016100	PtrCLE40	Potom01G0694100.1	PtoCLE40.2	WGD or Segmental	Potri.001G016100	PtrCLE40	Pop_A01G029662.T1	PagCLE40.2	WGD or Segmental	Potom13G0098900.1	PtoCLE27.4	Pop_A05G072057.T1	PagCLV3.5	WGD or Segmental
Potri.001G075200	PtrCLE41C	Potri.003G156000	PtrCLE41D	WGD or Segmental	Potom01G0535400.1	PtoCLV3.3	Potom01G0167200.1	PtoCLV3.4	WGD or Segmental	Pop_A01G074751.T1	PagCLE41.3	Pop_A03G019872.T1	PagCLE41.6	WGD or Segmental	Potri.001G217500	PtrCLV3B	Potom01G0535400.1	PtoCLV3.3	WGD or Segmental	Potri.001G049700	PtrCLE44A	Pop_A01G079895.T1	PagCLE44.2	WGD or Segmental	Potom13G0098900.1	PtoCLE27.4	Pop_A13G054174.T1	PagCLE27.5	WGD or Segmental
Potri.001G376100	PtrCLE1A	Potri.004G053700	PtrCLE6B	WGD or Segmental	Potom01G0493900.1	PtoCLE21.2	Potom01G0210400.1	PtoCLE21.1	WGD or Segmental	Pop_A01G079895.T1	PagCLE44.2	Pop_A03G019887.T1	PagCLE44.4	WGD or Segmental	Potri.001G274200	PtrCLE21C	Potom01G0493900.1	PtoCLE21.2	WGD or Segmental	Potri.001G217500	PtrCLV3B	Pop_A01G054573.T1	PagCLV3.4	WGD or Segmental	Potom13G0098900.1	PtoCLE27.4	Pop_G05G072279.T1	PagCLV3.6	WGD or Segmental
Potri.001G237700	PtrCLE46A	Potri.009G029000	PtrCLE46B	WGD or Segmental	Potom01G0649600.1	PtoCLE41.3	Potom03G0119600.1	PtoCLE41.4	WGD or Segmental	Pop_A01G067203.T1	PagCLE21.2	Pop_A09G028836.T1	PagCLE17.6	WGD or Segmental	Potri.003G156000	PtrCLE41D	Potom01G0649600.1	PtoCLE41.3	WGD or Segmental	Potri.001G274200	PtrCLE21C	Pop_A01G067203.T1	PagCLE21.2	WGD or Segmental	Potom13G0098900.1	PtoCLE27.4	Pop_G13G071179.T1	PagCLE27.6	WGD or Segmental
Potri.001G274200	PtrCLE21C	Potri.009G068800	PtrCLE17B	WGD or Segmental	Potom01G0493900.1	PtoCLE21.2	Potom09G0225100.1	PtoCLE17.2	WGD or Segmental	Pop_A01G054573.T1	PagCLV3.4	Pop_A09G059599.T1	PagCLV3.1	WGD or Segmental	Potri.009G068800	PtrCLE17B	Potom01G0493900.1	PtoCLE21.2	WGD or Segmental	Potri.001G381100	PtrCLE44C	Pop_A01G015611.T1	PagCLE44.7	WGD or Segmental	Potom03G0119600.1	PtoCLE41.4	Pop_A01G074751.T1	PagCLE41.3	WGD or Segmental
Potri.001G217500	PtrCLV3B	Potri.009G020300	PtrCLV3A	WGD or Segmental	Potom01G0535400.1	PtoCLV3.3	Potom09G0013000.1	PtoCLV3.2	WGD or Segmental	Pop_A01G059641.T1	PagCLE14.7	Pop_G01G010721.T1	PagCLE14.8	WGD or Segmental	Potri.003G156000	PtrCLE41D	Potom03G0119600.1	PtoCLE41.4	WGD or Segmental	Potri.003G124000	PtrCLE14D	Pop_A01G059641.T1	PagCLE14.7	WGD or Segmental	Potom03G0119600.1	PtoCLE41.4	Pop_A03G019872.T1	PagCLE41.6	WGD or Segmental
Potri.001G381100	PtrCLE44C	Potri.011G102400	PtrCLE44D	WGD or Segmental	Potom01G0493900.1	PtoCLE21.2	Potom09G0052500.1	PtoCLE17.1	WGD or Segmental	Pop_A01G074751.T1	PagCLE41.3	Pop_G01G002786.T1	PagCLE41.4	WGD or Segmental	Potri.008G086100	PtrCLE45B	Potom08G0241800.1	PtoCLE45.2	WGD or Segmental	Potri.003G156000	PtrCLE41D	Pop_A01G074751.T1	PagCLE41.3	WGD or Segmental	Potom03G0119600.1	PtoCLE41.4	Pop_G01G002786.T1	PagCLE41.4	WGD or Segmental
Potri.001G376100	PtrCLE1A	Potri.011G096800	PtrCLE1B	WGD or Segmental	Potom01G0167200.1	PtoCLV3.4	Potom09G0263100.1	PtoCLV3.1	WGD or Segmental	Pop_A01G079895.T1	PagCLE44.2	Pop_G01G074562.T1	PagCLE44.1	WGD or Segmental	Potri.008G191500	PtrCLE25A	Potom08G0328500.1	PtoCLE25.1	WGD or Segmental	Potri.003G178500	PtrCLE44B	Pop_A01G079895.T1	PagCLE44.2	WGD or Segmental	Potom03G0119600.1	PtoCLE41.4	Pop_G03G013601.T1	PagCLE41.5	WGD or Segmental
Potri.001G376200	PtrCLE2	Potri.011G096900	PtrCLE5	WGD or Segmental	Potom01G0182800.1	PtoCLE46.1	Potom09G0256400.1	PtoCLE46.2	WGD or Segmental	Pop_A01G029662.T1	PagCLE40.2	Pop_G01G075600.T1	PagCLE40.1	WGD or Segmental	Potri.010G169300	PtrCLE45A	Potom08G0241800.1	PtoCLE45.2	WGD or Segmental	Potri.009G068800	PtrCLE17B	Pop_A01G067203.T1	PagCLE21.2	WGD or Segmental	Potom08G0078000.1	PtoCLE27.1	Pop_A08G064032.T1	PagCLE27.1	WGD or Segmental
Potri.001G376100	PtrCLE1A	Potri.019G091100	PtrCLE4B	WGD or Segmental	Potom01G0210400.1	PtoCLE21.1	Potom09G0225100.1	PtoCLE17.2	WGD or Segmental	Pop_A01G067203.T1	PagCLE21.2	Pop_G01G011332.T1	PagCLE21.3	WGD or Segmental	Potri.010G039800	PtrCLE25B	Potom08G0328500.1	PtoCLE25.1	WGD or Segmental	Potri.009G020300	PtrCLV3A	Pop_A01G054573.T1	PagCLV3.4	WGD or Segmental	Potom08G0019900.1	PtoCLE25.2	Pop_A08G045857.T1	PagCLE25.2	WGD or Segmental
Potri.001G376200	PtrCLE2	Potri.019G090800	PtrCLE3A	WGD or Segmental	Potom01G0167200.1	PtoCLV3.4	Potom09G0013000.1	PtoCLV3.2	WGD or Segmental	Pop_A01G054573.T1	PagCLV3.4	Pop_G01G005843.T1	PagCLV3.3	WGD or Segmental	Potri.001G237700	PtrCLE46A	Potom09G0256400.1	PtoCLE46.2	WGD or Segmental	Potri.011G102400	PtrCLE44D	Pop_A01G015611.T1	PagCLE44.7	WGD or Segmental	Potom08G0078000.1	PtoCLE27.1	Pop_A10G069350.T1	PagCLE27.4	WGD or Segmental
Potri.002G226300	PtrCLE22	Potri.014G156600	PtrCLE20	WGD or Segmental	Potom01G0210400.1	PtoCLE21.1	Potom09G0052500.1	PtoCLE17.1	WGD or Segmental	Pop_A01G059641.T1	PagCLE14.7	Pop_G03G077946.T1	PagCLE14.5	WGD or Segmental	Potri.001G274200	PtrCLE21C	Potom09G0225100.1	PtoCLE17.2	WGD or Segmental	Potri.002G121800	PtrCLE25D	Pop_A02G066095.T1	PagCLE25.7	WGD or Segmental	Potom08G0019900.1	PtoCLE25.2	Pop_A10G047680.T1	PagCLE25.3	WGD or Segmental
Potri.004G053700	PtrCLE6B	Potri.011G063700	PtrCLE6A	WGD or Segmental	Potom04G0313300.1	PtoCLE6.3	Potom11G0201600.1	PtoCLE6.1	WGD or Segmental	Pop_A01G074751.T1	PagCLE41.3	Pop_G03G013601.T1	PagCLE41.5	WGD or Segmental	Potri.001G217500	PtrCLV3B	Potom09G0263100.1	PtoCLV3.1	WGD or Segmental	Potri.002G226300	PtrCLE22	Pop_A02G023900.T1	PagCLE22	WGD or Segmental	Potom08G0078000.1	PtoCLE27.1	Pop_G08G058463.T1	PagCLE27.2	WGD or Segmental
Potri.004G053700	PtrCLE6B	Potri.019G091100	PtrCLE4B	WGD or Segmental	Potom04G0313300.1	PtoCLE6.3	Potom11G0042900.1	PtoCLE6.2	WGD or Segmental	Pop_A01G079895.T1	PagCLE44.2	Pop_G03G055727.T1	PagCLE44.3	WGD or Segmental	Potri.009G020300	PtrCLV3A	Potom09G0263100.1	PtoCLV3.1	WGD or Segmental	Potri.014G156600	PtrCLE20	Pop_A02G023900.T1	PagCLE22	WGD or Segmental	Potom08G0019900.1	PtoCLE25.2	Pop_G08G082141.T1	PagCLE25.1	WGD or Segmental
Potri.005G034000	PtrCLV3C	Potri.013G023500	PtrCLE27C	WGD or Segmental	Potom08G0328500.1	PtoCLE25.1	Potom08G0019900.1	PtoCLE25.2	WGD or Segmental	Pop_A01G067203.T1	PagCLE21.2	Pop_G09G031626.T1	PagCLE17.5	WGD or Segmental	Potri.009G029000	PtrCLE46B	Potom09G0256400.1	PtoCLE46.2	WGD or Segmental	Potri.001G049700	PtrCLE44A	Pop_A03G019887.T1	PagCLE44.4	WGD or Segmental	Potom08G0078000.1	PtoCLE27.1	Pop_G10G048265.T1	PagCLE27.3	WGD or Segmental
Potri.008G086100	PtrCLE45B	Potri.010G169300	PtrCLE45A	WGD or Segmental	Potom08G0241800.1	PtoCLE45.2	Potom10G0125700.1	PtoCLE45.1	WGD or Segmental	Pop_A01G054573.T1	PagCLV3.4	Pop_G09G027848.T1	PagCLV3.2	WGD or Segmental	Potri.009G068800	PtrCLE17B	Potom09G0225100.1	PtoCLE17.2	WGD or Segmental	Potri.003G124000	PtrCLE14D	Pop_A03G050566.T1	PagCLE14.6	WGD or Segmental	Potom08G0019900.1	PtoCLE25.2	Pop_G10G027245.T1	PagCLE25.4	WGD or Segmental
Potri.008G093500	PtrCLE10A	Potri.010G160600	PtrCLE10B	WGD or Segmental	Potom08G0328500.1	PtoCLE25.1	Potom10G0024400.1	PtoCLE25.4	WGD or Segmental	Pop_A01G015611.T1	PagCLE44.7	Pop_G11G077844.T1	PagCLE44.5	WGD or Segmental	Potri.008G191500	PtrCLE25A	Potom10G0024400.1	PtoCLE25.4	WGD or Segmental	Potri.003G156000	PtrCLE41D	Pop_A03G019872.T1	PagCLE41.6	WGD or Segmental	Potom12G0008400.1	PtoCLE41.2	Pop_G12G011600.T1	PagCLE41.2	WGD or Segmental
Potri.008G115600	PtrCLE13A	Potri.010G130400	PtrCLE13B	WGD or Segmental	Potom08G0241800.1	PtoCLE45.2	Potom10G0266800.1	PtoCLE45.3	WGD or Segmental	Pop_A02G066095.T1	PagCLE25.7	Pop_A14G029853.T1	PagCLE25.9	WGD or Segmental	Potri.008G120800	PtrCLE27A	Potom10G0092600.1	PtoCLE27.2	WGD or Segmental	Potri.003G178500	PtrCLE44B	Pop_A03G019887.T1	PagCLE44.4	WGD or Segmental	Potom11G0068700.1	PtoCLE44.4	Pop_A01G015611.T1	PagCLE44.7	WGD or Segmental
Potri.008G120800	PtrCLE27A	Potri.010G124900	PtrCLE27B	WGD or Segmental	Potom08G0328500.1	PtoCLE25.1	Potom10G0366400.1	PtoCLE25.3	WGD or Segmental	Pop_A02G023900.T1	PagCLE22	Pop_A14G045343.T1	PagCLE20	WGD or Segmental	Potri.008G115600	PtrCLE13A	Potom10G0097100.1	PtoCLE13.1	WGD or Segmental	Potri.001G376100	PtrCLE1A	Pop_A04G019648.T1	PagCLE6.6	WGD or Segmental	Potom11G0042900.1	PtoCLE6.2	Pop_A04G019648.T1	PagCLE6.6	WGD or Segmental
Potri.008G130800	PtrCLE21A	Potri.010G111200	PtrCLE21B	WGD or Segmental	Potom08G0078000.1	PtoCLE27.1	Potom10G0092600.1	PtoCLE27.2	WGD or Segmental	Pop_A02G066095.T1	PagCLE25.7	Pop_G14G044125.T1	PagCLE25.8	WGD or Segmental	Potri.008G086100	PtrCLE45B	Potom10G0125700.1	PtoCLE45.1	WGD or Segmental	Potri.001G376200	PtrCLE2	Pop_A04G019650.T1	PagCLE3.1	WGD or Segmental	Potom11G0068700.1	PtoCLE44.4	Pop_A11G021600.T1	PagCLE44.6	WGD or Segmental
Potri.008G191500	PtrCLE25A	Potri.010G039800	PtrCLE25B	WGD or Segmental	Potom08G0019900.1	PtoCLE25.2	Potom10G0024400.1	PtoCLE25.4	WGD or Segmental	Pop_A03G050566.T1	PagCLE14.6	Pop_G01G010721.T1	PagCLE14.8	WGD or Segmental	Potri.010G039800	PtrCLE25B	Potom10G0024400.1	PtoCLE25.4	WGD or Segmental	Potri.004G053700	PtrCLE6B	Pop_A04G019648.T1	PagCLE6.6	WGD or Segmental	Potom11G0042900.1	PtoCLE6.2	Pop_A11G056634.T1	PagCLE6.1	WGD or Segmental
Potri.010G130400	PtrCLE13B	Potri.012G059600	PtrCLE13C	WGD or Segmental	Potom08G0019900.1	PtoCLE25.2	Potom10G0366400.1	PtoCLE25.3	WGD or Segmental	Pop_A03G019887.T1	PagCLE44.4	Pop_G01G074562.T1	PagCLE44.1	WGD or Segmental	Potri.010G124900	PtrCLE27B	Potom10G0092600.1	PtoCLE27.2	WGD or Segmental	Potri.011G063700	PtrCLE6A	Pop_A04G019648.T1	PagCLE6.6	WGD or Segmental	Potom11G0068700.1	PtoCLE44.4	Pop_G11G077844.T1	PagCLE44.5	WGD or Segmental
Potri.012G138100	PtrCLE14C	Potri.015G139900	PtrCLE14B	WGD or Segmental	Potom09G0263100.1	PtoCLV3.1	Potom09G0013000.1	PtoCLV3.2	WGD or Segmental	Pop_A03G019872.T1	PagCLE41.6	Pop_G01G002786.T1	PagCLE41.4	WGD or Segmental	Potri.010G130400	PtrCLE13B	Potom10G0097100.1	PtoCLE13.1	WGD or Segmental	Potri.005G034000	PtrCLV3C	Pop_A05G072057.T1	PagCLV3.5	WGD or Segmental	Potom01G0012700.1	PtoCLE40.1	Pop_A01G029662.T1	PagCLE40.2	WGD or Segmental
Potri.013G119100	PtrCLE4A	Potri.019G091100	PtrCLE4B	WGD or Segmental	Potom09G0225100.1	PtoCLE17.2	Potom09G0052500.1	PtoCLE17.1	WGD or Segmental	Pop_A03G050566.T1	PagCLE14.6	Pop_G03G077946.T1	PagCLE14.5	WGD or Segmental	Potri.010G169300	PtrCLE45A	Potom10G0125700.1	PtoCLE45.1	WGD or Segmental	Potri.013G023500	PtrCLE27C	Pop_A05G072057.T1	PagCLV3.5	WGD or Segmental	Potom01G0167200.1	PtoCLV3.4	Pop_A01G054573.T1	PagCLV3.4	WGD or Segmental
					Potom10G0024400.1	PtoCLE25.4	Potom10G0366400.1	PtoCLE25.3	WGD or Segmental	Pop_A03G019887.T1	PagCLE44.4	Pop_G03G055727.T1	PagCLE44.3	WGD or Segmental	Potri.012G059600	PtrCLE13C	Potom10G0097100.1	PtoCLE13.1	WGD or Segmental	Potri.006G036700	PtrCLE17A	Pop_A06G061949.T1	PagCLE17.1	WGD or Segmental	Potom01G0210400.1	PtoCLE21.1	Pop_A01G067203.T1	PagCLE21.2	WGD or Segmental
					Potom10G0097100.1	PtoCLE13.1	Potom10G0293000.1	PtoCLE13.2	WGD or Segmental	Pop_A03G019872.T1	PagCLE41.6	Pop_G03G013601.T1	PagCLE41.5	WGD or Segmental	Potri.001G381100	PtrCLE44C	Potom11G0176600.1	PtoCLE44.3	WGD or Segmental	Potri.008G086100	PtrCLE45B	Pop_A08G063646.T1	PagCLE45.4	WGD or Segmental	Potom01G0167200.1	PtoCLV3.4	Pop_A09G059599.T1	PagCLV3.1	WGD or Segmental
					Potom10G0125700.1	PtoCLE45.1	Potom10G0266800.1	PtoCLE45.3	WGD or Segmental	Pop_A04G019650.T1	PagCLE3.1	Pop_A11G056646.T1	PagCLE3.10	WGD or Segmental	Potri.011G102400	PtrCLE44D	Potom11G0176600.1	PtoCLE44.3	WGD or Segmental	Potri.008G093500	PtrCLE10A	Pop_A08G063732.T1	PagCLE10.1	WGD or Segmental	Potom01G0210400.1	PtoCLE21.1	Pop_A09G028836.T1	PagCLE17.6	WGD or Segmental
					Potom11G0201600.1	PtoCLE6.1	Potom11G0042900.1	PtoCLE6.2	WGD or Segmental	Pop_A04G019648.T1	PagCLE6.6	Pop_A11G056634.T1	PagCLE6.1	WGD or Segmental	Potri.013G119100	PtrCLE4A	Potom11G0201600.1	PtoCLE6.1	WGD or Segmental	Potri.008G115600	PtrCLE13A	Pop_A08G063967.T1	PagCLE13.1	WGD or Segmental	Potom01G0012700.1	PtoCLE40.1	Pop_G01G075600.T1	PagCLE40.1	WGD or Segmental
					Potom11G0176600.1	PtoCLE44.3	Potom11G0068700.1	PtoCLE44.4	WGD or Segmental	Pop_A04G019650.T1	PagCLE3.1	Pop_G01G058989.T1	PagCLE2	WGD or Segmental	Potri.012G019400	PtrCLE41A	Potom12G0008400.1	PtoCLE41.2	WGD or Segmental	Potri.008G120800	PtrCLE27A	Pop_A08G064032.T1	PagCLE27.1	WGD or Segmental	Potom01G0167200.1	PtoCLV3.4	Pop_G01G005843.T1	PagCLV3.3	WGD or Segmental
					Potom12G0008400.1	PtoCLE41.2	Potom12G0200900.1	PtoCLE41.1	WGD or Segmental	Pop_A04G019650.T1	PagCLE3.1	Pop_G04G051938.T1	PagCLE3.2	WGD or Segmental	Potri.005G034000	PtrCLV3C	Potom13G0098900.1	PtoCLE27.4	WGD or Segmental	Potri.008G191500	PtrCLE25A	Pop_A08G045857.T1	PagCLE25.2	WGD or Segmental	Potom01G0210400.1	PtoCLE21.1	Pop_G01G011332.T1	PagCLE21.3	WGD or Segmental
					Potom13G0098900.1	PtoCLE27.4	Potom13G0139000.1	PtoCLE27.3	WGD or Segmental	Pop_A04G019648.T1	PagCLE6.6	Pop_G04G051941.T1	PagCLE6.2	WGD or Segmental	Potri.013G023500	PtrCLE27C	Potom13G0098900.1	PtoCLE27.4	WGD or Segmental	Potri.010G039800	PtrCLE25B	Pop_A08G045857.T1	PagCLE25.2	WGD or Segmental	Potom01G0210400.1	PtoCLE21.1	Pop_G09G031626.T1	PagCLE17.5	WGD or Segmental
					Potom15G0212300.1	PtoCLE14.1	Potom15G0007500.1	PtoCLE14.2	WGD or Segmental	Pop_A05G072057.T1	PagCLV3.5	Pop_G05G072279.T1	PagCLV3.6	WGD or Segmental	Potri.012G138100	PtrCLE14C	Potom15G0212300.1	PtoCLE14.1	WGD or Segmental	Potri.010G124900	PtrCLE27B	Pop_A08G064032.T1	PagCLE27.1	WGD or Segmental	Potom01G0167200.1	PtoCLV3.4	Pop_G09G027848.T1	PagCLV3.2	WGD or Segmental
					Potom17G0064400.1	PtoCLE25.6	Potom17G0179900.1	PtoCLE25.5	WGD or Segmental	Pop_A05G072057.T1	PagCLV3.5	Pop_G13G071179.T1	PagCLE27.6	WGD or Segmental	Potri.015G139900	PtrCLE14B	Potom15G0212300.1	PtoCLE14.1	WGD or Segmental	Potri.010G130400	PtrCLE13B	Pop_A08G063967.T1	PagCLE13.1	WGD or Segmental	Potom17G0064400.1	PtoCLE25.6	Pop_A17G075002.T1	PagCLE25.5	WGD or Segmental
										Pop_A06G061949.T1	PagCLE17.1	Pop_A16G025462.T1	PagCLE17.3	WGD or Segmental	Potri.017G074600	PtrCLE25C	Potom17G0064400.1	PtoCLE25.6	WGD or Segmental	Potri.010G160600	PtrCLE10B	Pop_A08G063732.T1	PagCLE10.1	WGD or Segmental	Potom17G0064400.1	PtoCLE25.6	Pop_G17G066982.T1	PagCLE25.6	WGD or Segmental
										Pop_A06G061949.T1	PagCLE17.1	Pop_G06G089709.T1	PagCLE17.4	WGD or Segmental	Potri.019G090800	PtrCLE3A	Potom19G0023600.1	PtoCLE3.2	WGD or Segmental	Potri.010G169300	PtrCLE45A	Pop_A08G063646.T1	PagCLE45.4	WGD or Segmental	Potom15G0212300.1	PtoCLE14.1	Pop_A12G007954.T1	PagCLE14.4	WGD or Segmental
										Pop_A06G061949.T1	PagCLE17.1	Pop_G16G025631.T1	PagCLE17.2	WGD or Segmental	Potri.001G016100	PtrCLE40	Potom01G0012700.1	PtoCLE40.1	WGD or Segmental	Potri.001G274200	PtrCLE21C	Pop_A09G028836.T1	PagCLE17.6	WGD or Segmental	Potom15G0212300.1	PtoCLE14.1	Pop_A15G014646.T1	PagCLE14.1	WGD or Segmental
										Pop_A08G045857.T1	PagCLE25.2	Pop_A10G047680.T1	PagCLE25.3	WGD or Segmental	Potri.001G217500	PtrCLV3B	Potom01G0167200.1	PtoCLV3.4	WGD or Segmental	Potri.001G217500	PtrCLV3B	Pop_A09G059599.T1	PagCLV3.1	WGD or Segmental	Potom15G0212300.1	PtoCLE14.1	Pop_G12G084595.T1	PagCLE14.3	WGD or Segmental
										Pop_A08G064032.T1	PagCLE27.1	Pop_A10G069350.T1	PagCLE27.4	WGD or Segmental	Potri.001G237700	PtrCLE46A	Potom01G0182800.1	PtoCLE46.1	WGD or Segmental	Potri.009G020300	PtrCLV3A	Pop_A09G059599.T1	PagCLV3.1	WGD or Segmental	Potom15G0212300.1	PtoCLE14.1	Pop_G15G034158.T1	PagCLE14.2	WGD or Segmental
										Pop_A08G063732.T1	PagCLE10.1	Pop_A10G069676.T1	PagCLE10.3	WGD or Segmental	Potri.001G274200	PtrCLE21C	Potom01G0210400.1	PtoCLE21.1	WGD or Segmental	Potri.009G068800	PtrCLE17B	Pop_A09G028836.T1	PagCLE17.6	WGD or Segmental	Potom09G0052500.1	PtoCLE17.1	Pop_A01G067203.T1	PagCLE21.2	WGD or Segmental
										Pop_A08G063646.T1	PagCLE45.4	Pop_A10G069415.T1	PagCLE45.2	WGD or Segmental	Potri.009G020300	PtrCLV3A	Potom01G0167200.1	PtoCLV3.4	WGD or Segmental	Potri.008G086100	PtrCLE45B	Pop_A10G069415.T1	PagCLE45.2	WGD or Segmental	Potom09G0013000.1	PtoCLV3.2	Pop_A01G054573.T1	PagCLV3.4	WGD or Segmental
										Pop_A08G045857.T1	PagCLE25.2	Pop_A17G075002.T1	PagCLE25.5	WGD or Segmental	Potri.009G029000	PtrCLE46B	Potom01G0182800.1	PtoCLE46.1	WGD or Segmental	Potri.008G093500	PtrCLE10A	Pop_A10G069676.T1	PagCLE10.3	WGD or Segmental	Potom09G0013000.1	PtoCLV3.2	Pop_A09G059599.T1	PagCLV3.1	WGD or Segmental
										Pop_A08G045857.T1	PagCLE25.2	Pop_G08G082141.T1	PagCLE25.1	WGD or Segmental	Potri.009G068800	PtrCLE17B	Potom01G0210400.1	PtoCLE21.1	WGD or Segmental	Potri.008G120800	PtrCLE27A	Pop_A10G069350.T1	PagCLE27.4	WGD or Segmental	Potom09G0052500.1	PtoCLE17.1	Pop_A09G028836.T1	PagCLE17.6	WGD or Segmental
										Pop_A08G064032.T1	PagCLE27.1	Pop_G08G058463.T1	PagCLE27.2	WGD or Segmental	Potri.002G121800	PtrCLE25D	Potom02G0311000.1	PtoCLE25.7	WGD or Segmental	Potri.008G130800	PtrCLE21A	Pop_A10G048403.T1	PagCLE21.1	WGD or Segmental	Potom09G0052500.1	PtoCLE17.1	Pop_G01G011332.T1	PagCLE21.3	WGD or Segmental
										Pop_A08G063967.T1	PagCLE13.1	Pop_G08G058403.T1	PagCLE13.3	WGD or Segmental	Potri.001G049700	PtrCLE44A	Potom03G0211400.1	PtoCLE44.1	WGD or Segmental	Potri.008G191500	PtrCLE25A	Pop_A10G047680.T1	PagCLE25.3	WGD or Segmental	Potom09G0013000.1	PtoCLV3.2	Pop_G01G005843.T1	PagCLV3.3	WGD or Segmental
										Pop_A08G063732.T1	PagCLE10.1	Pop_G08G058163.T1	PagCLE10.2	WGD or Segmental	Potri.003G178500	PtrCLE44B	Potom03G0211400.1	PtoCLE44.1	WGD or Segmental	Potri.010G039800	PtrCLE25B	Pop_A10G047680.T1	PagCLE25.3	WGD or Segmental	Potom09G0013000.1	PtoCLV3.2	Pop_G09G027848.T1	PagCLV3.2	WGD or Segmental
										Pop_A08G063646.T1	PagCLE45.4	Pop_G08G058601.T1	PagCLE45.3	WGD or Segmental	Potri.019G091100	PtrCLE4B	Potom04G0313300.1	PtoCLE6.3	WGD or Segmental	Potri.010G111200	PtrCLE21B	Pop_A10G048403.T1	PagCLE21.1	WGD or Segmental	Potom09G0052500.1	PtoCLE17.1	Pop_G09G031626.T1	PagCLE17.5	WGD or Segmental
										Pop_A08G064032.T1	PagCLE27.1	Pop_G10G048265.T1	PagCLE27.3	WGD or Segmental	Potri.008G120800	PtrCLE27A	Potom08G0078000.1	PtoCLE27.1	WGD or Segmental	Potri.010G124900	PtrCLE27B	Pop_A10G069350.T1	PagCLE27.4	WGD or Segmental	Potom19G0023600.1	PtoCLE3.2	Pop_A19G053160.T1	PagCLE3.8	WGD or Segmental
										Pop_A08G063732.T1	PagCLE10.1	Pop_A08G064032.T1	PagCLE27.1	WGD or Segmental	Potri.008G191500	PtrCLE25A	Potom08G0019900.1	PtoCLE25.2	WGD or Segmental	Potri.010G160600	PtrCLE10B	Pop_A10G069676.T1	PagCLE10.3	WGD or Segmental	Potom19G0023600.1	PtoCLE3.2	Pop_G19G009571.T1	PagCLE3.7	WGD or Segmental
										Pop_A08G063646.T1	PagCLE45.4	Pop_G10G047812.T1	PagCLE45.1	WGD or Segmental	Potri.010G124900	PtrCLE27B	Potom08G0078000.1	PtoCLE27.1	WGD or Segmental	Potri.010G169300	PtrCLE45A	Pop_A10G069415.T1	PagCLE45.2	WGD or Segmental	Potom10G0366400.1	PtoCLE25.3	Pop_A08G045857.T1	PagCLE25.2	WGD or Segmental
										Pop_A08G045857.T1	PagCLE25.2	Pop_G10G027245.T1	PagCLE25.4	WGD or Segmental	Potri.010G039800	PtrCLE25B	Potom08G0019900.1	PtoCLE25.2	WGD or Segmental	Potri.001G381100	PtrCLE44C	Pop_A11G021600.T1	PagCLE44.6	WGD or Segmental	Potom10G0293000.1	PtoCLE13.2	Pop_A08G063967.T1	PagCLE13.1	WGD or Segmental
										Pop_A09G028836.T1	PagCLE17.6	Pop_G01G011332.T1	PagCLE21.3	WGD or Segmental	Potri.001G274200	PtrCLE21C	Potom09G0052500.1	PtoCLE17.1	WGD or Segmental	Potri.004G053700	PtrCLE6B	Pop_A11G056634.T1	PagCLE6.1	WGD or Segmental	Potom10G0266800.1	PtoCLE45.3	Pop_A08G063646.T1	PagCLE45.4	WGD or Segmental
										Pop_A09G059599.T1	PagCLV3.1	Pop_G09G027848.T1	PagCLV3.2	WGD or Segmental	Potri.001G217500	PtrCLV3B	Potom09G0013000.1	PtoCLV3.2	WGD or Segmental	Potri.011G096800	PtrCLE1B	Pop_A11G021630.T1	PagCLE1	WGD or Segmental	Potom10G0366400.1	PtoCLE25.3	Pop_A10G047680.T1	PagCLE25.3	WGD or Segmental
										Pop_A09G028836.T1	PagCLE17.6	Pop_G09G031626.T1	PagCLE17.5	WGD or Segmental	Potri.009G020300	PtrCLV3A	Potom09G0013000.1	PtoCLV3.2	WGD or Segmental	Potri.011G096900	PtrCLE5	Pop_A11G021629.T1	PagCLE4.1	WGD or Segmental	Potom10G0266800.1	PtoCLE45.3	Pop_A10G069415.T1	PagCLE45.2	WGD or Segmental
										Pop_A10G069415.T1	PagCLE45.2	Pop_G08G058601.T1	PagCLE45.3	WGD or Segmental	Potri.009G068800	PtrCLE17B	Potom09G0052500.1	PtoCLE17.1	WGD or Segmental	Potri.011G102400	PtrCLE44D	Pop_A11G021600.T1	PagCLE44.6	WGD or Segmental	Potom10G0366400.1	PtoCLE25.3	Pop_G08G082141.T1	PagCLE25.1	WGD or Segmental
										Pop_A10G069676.T1	PagCLE10.3	Pop_G08G058163.T1	PagCLE10.2	WGD or Segmental	Potri.008G191500	PtrCLE25A	Potom10G0366400.1	PtoCLE25.3	WGD or Segmental	Potri.011G063700	PtrCLE6A	Pop_A11G056634.T1	PagCLE6.1	WGD or Segmental	Potom10G0293000.1	PtoCLE13.2	Pop_G08G058403.T1	PagCLE13.3	WGD or Segmental
										Pop_A10G069350.T1	PagCLE27.4	Pop_G08G058463.T1	PagCLE27.2	WGD or Segmental	Potri.008G115600	PtrCLE13A	Potom10G0293000.1	PtoCLE13.2	WGD or Segmental	Potri.003G124000	PtrCLE14D	Pop_A12G007954.T1	PagCLE14.4	WGD or Segmental	Potom10G0266800.1	PtoCLE45.3	Pop_G08G058601.T1	PagCLE45.3	WGD or Segmental
										Pop_A10G047680.T1	PagCLE25.3	Pop_G08G082141.T1	PagCLE25.1	WGD or Segmental	Potri.008G086100	PtrCLE45B	Potom10G0266800.1	PtoCLE45.3	WGD or Segmental	Potri.012G138100	PtrCLE14C	Pop_A12G007954.T1	PagCLE14.4	WGD or Segmental	Potom10G0266800.1	PtoCLE45.3	Pop_G10G047812.T1	PagCLE45.1	WGD or Segmental
										Pop_A10G069415.T1	PagCLE45.2	Pop_G10G047812.T1	PagCLE45.1	WGD or Segmental	Potri.010G039800	PtrCLE25B	Potom10G0366400.1	PtoCLE25.3	WGD or Segmental	Potri.015G139900	PtrCLE14B	Pop_A12G007954.T1	PagCLE14.4	WGD or Segmental	Potom10G0366400.1	PtoCLE25.3	Pop_G10G027245.T1	PagCLE25.4	WGD or Segmental
										Pop_A10G069676.T1	PagCLE10.3	Pop_G10G047899.T1	PagCLE10.4	WGD or Segmental	Potri.010G130400	PtrCLE13B	Potom10G0293000.1	PtoCLE13.2	WGD or Segmental	Potri.013G023500	PtrCLE27C	Pop_A13G054174.T1	PagCLE27.5	WGD or Segmental	Potom13G0139000.1	PtoCLE27.3	Pop_A05G072057.T1	PagCLV3.5	WGD or Segmental
										Pop_A10G069350.T1	PagCLE27.4	Pop_G10G048265.T1	PagCLE27.3	WGD or Segmental	Potri.010G169300	PtrCLE45A	Potom10G0266800.1	PtoCLE45.3	WGD or Segmental	Potri.013G119100	PtrCLE4A	Pop_A13G032401.T1	PagCLE4.3	WGD or Segmental	Potom13G0139000.1	PtoCLE27.3	Pop_A13G054174.T1	PagCLE27.5	WGD or Segmental
										Pop_A10G047680.T1	PagCLE25.3	Pop_G10G027245.T1	PagCLE25.4	WGD or Segmental	Potri.012G059600	PtrCLE13C	Potom10G0293000.1	PtoCLE13.2	WGD or Segmental	Potri.019G091100	PtrCLE4B	Pop_A13G032401.T1	PagCLE4.3	WGD or Segmental	Potom13G0139000.1	PtoCLE27.3	Pop_G05G072279.T1	PagCLV3.6	WGD or Segmental
										Pop_A11G056646.T1	PagCLE3.10	Pop_G04G051938.T1	PagCLE3.2	WGD or Segmental	Potri.001G381100	PtrCLE44C	Potom11G0068700.1	PtoCLE44.4	WGD or Segmental	Potri.002G226300	PtrCLE22	Pop_A14G045343.T1	PagCLE20	WGD or Segmental	Potom13G0139000.1	PtoCLE27.3	Pop_G13G071179.T1	PagCLE27.6	WGD or Segmental
										Pop_A11G056634.T1	PagCLE6.1	Pop_G04G051941.T1	PagCLE6.2	WGD or Segmental	Potri.011G102400	PtrCLE44D	Potom11G0068700.1	PtoCLE44.4	WGD or Segmental	Potri.002G121800	PtrCLE25D	Pop_A14G029853.T1	PagCLE25.9	WGD or Segmental	Potom08G0241800.1	PtoCLE45.2	Pop_A08G063646.T1	PagCLE45.4	WGD or Segmental
										Pop_A11G021600.T1	PagCLE44.6	Pop_G11G077844.T1	PagCLE44.5	WGD or Segmental	Potri.013G119100	PtrCLE4A	Potom11G0042900.1	PtoCLE6.2	WGD or Segmental	Potri.014G156600	PtrCLE20	Pop_A14G045343.T1	PagCLE20	WGD or Segmental	Potom08G0328500.1	PtoCLE25.1	Pop_A08G045857.T1	PagCLE25.2	WGD or Segmental
										Pop_A12G007954.T1	PagCLE14.4	Pop_A15G014646.T1	PagCLE14.1	WGD or Segmental	Potri.012G019400	PtrCLE41A	Potom12G0200900.1	PtoCLE41.1	WGD or Segmental	Potri.012G138100	PtrCLE14C	Pop_A15G014646.T1	PagCLE14.1	WGD or Segmental	Potom08G0241800.1	PtoCLE45.2	Pop_A10G069415.T1	PagCLE45.2	WGD or Segmental
										Pop_A12G007954.T1	PagCLE14.4	Pop_G12G084595.T1	PagCLE14.3	WGD or Segmental	Potri.005G034000	PtrCLV3C	Potom13G0139000.1	PtoCLE27.3	WGD or Segmental	Potri.015G139900	PtrCLE14B	Pop_A15G014646.T1	PagCLE14.1	WGD or Segmental	Potom08G0328500.1	PtoCLE25.1	Pop_A10G047680.T1	PagCLE25.3	WGD or Segmental
										Pop_A12G007954.T1	PagCLE14.4	Pop_G15G034158.T1	PagCLE14.2	WGD or Segmental	Potri.013G023500	PtrCLE27C	Potom13G0139000.1	PtoCLE27.3	WGD or Segmental	Potri.006G036700	PtrCLE17A	Pop_A16G025462.T1	PagCLE17.3	WGD or Segmental	Potom08G0241800.1	PtoCLE45.2	Pop_G08G058601.T1	PagCLE45.3	WGD or Segmental
										Pop_A13G032401.T1	PagCLE4.3	Pop_A19G053163.T1	PagCLE4.4	WGD or Segmental	Potri.012G138100	PtrCLE14C	Potom15G0007500.1	PtoCLE14.2	WGD or Segmental	Potri.017G074600	PtrCLE25C	Pop_A17G075002.T1	PagCLE25.5	WGD or Segmental	Potom08G0328500.1	PtoCLE25.1	Pop_G08G082141.T1	PagCLE25.1	WGD or Segmental
										Pop_A13G032401.T1	PagCLE4.3	Pop_G13G034695.T1	PagCLE4.2	WGD or Segmental	Potri.015G139900	PtrCLE14B	Potom15G0007500.1	PtoCLE14.2	WGD or Segmental	Potri.004G053700	PtrCLE6B	Pop_A19G053163.T1	PagCLE4.4	WGD or Segmental	Potom08G0241800.1	PtoCLE45.2	Pop_G10G047812.T1	PagCLE45.1	WGD or Segmental
										Pop_A13G054174.T1	PagCLE27.5	Pop_G13G071179.T1	PagCLE27.6	WGD or Segmental	Potri.017G074600	PtrCLE25C	Potom17G0179900.1	PtoCLE25.5	WGD or Segmental	Potri.013G119100	PtrCLE4A	Pop_A19G053163.T1	PagCLE4.4	WGD or Segmental	Potom08G0328500.1	PtoCLE25.1	Pop_G10G027245.T1	PagCLE25.4	WGD or Segmental
										Pop_A14G029853.T1	PagCLE25.9	Pop_G14G044125.T1	PagCLE25.8	WGD or Segmental						Potri.019G090800	PtrCLE3A	Pop_A19G053160.T1	PagCLE3.8	WGD or Segmental	Potom09G0225100.1	PtoCLE17.2	Pop_A01G067203.T1	PagCLE21.2	WGD or Segmental
										Pop_A15G014646.T1	PagCLE14.1	Pop_G12G084595.T1	PagCLE14.3	WGD or Segmental						Potri.019G090900	PtrCLE3B	Pop_A19G053161.T1	PagCLE3.4	WGD or Segmental	Potom09G0263100.1	PtoCLV3.1	Pop_A01G054573.T1	PagCLV3.4	WGD or Segmental
										Pop_A15G014646.T1	PagCLE14.1	Pop_G15G034158.T1	PagCLE14.2	WGD or Segmental						Potri.019G091100	PtrCLE4B	Pop_A19G053163.T1	PagCLE4.4	WGD or Segmental	Potom09G0263100.1	PtoCLV3.1	Pop_A09G059599.T1	PagCLV3.1	WGD or Segmental
										Pop_A16G025462.T1	PagCLE17.3	Pop_G06G089709.T1	PagCLE17.4	WGD or Segmental						Potri.001G016100	PtrCLE40	Pop_G01G075600.T1	PagCLE40.1	WGD or Segmental	Potom09G0225100.1	PtoCLE17.2	Pop_A09G028836.T1	PagCLE17.6	WGD or Segmental
										Pop_A16G025462.T1	PagCLE17.3	Pop_G16G025631.T1	PagCLE17.2	WGD or Segmental						Potri.001G049700	PtrCLE44A	Pop_G01G074562.T1	PagCLE44.1	WGD or Segmental	Potom09G0225100.1	PtoCLE17.2	Pop_G01G011332.T1	PagCLE21.3	WGD or Segmental
										Pop_A17G075002.T1	PagCLE25.5	Pop_G17G066982.T1	PagCLE25.6	WGD or Segmental						Potri.001G217500	PtrCLV3B	Pop_G01G005843.T1	PagCLV3.3	WGD or Segmental	Potom09G0263100.1	PtoCLV3.1	Pop_G01G005843.T1	PagCLV3.3	WGD or Segmental
										Pop_A19G053163.T1	PagCLE4.4	Pop_G13G034695.T1	PagCLE4.2	WGD or Segmental						Potri.001G274200	PtrCLE21C	Pop_G01G011332.T1	PagCLE21.3	WGD or Segmental	Potom09G0263100.1	PtoCLV3.1	Pop_G09G027848.T1	PagCLV3.2	WGD or Segmental
										Pop_A19G053161.T1	PagCLE3.4	Pop_G19G009572.T1	PagCLE3.3	WGD or Segmental						Potri.001G376200	PtrCLE2	Pop_G01G058989.T1	PagCLE2	WGD or Segmental	Potom09G0225100.1	PtoCLE17.2	Pop_G09G031626.T1	PagCLE17.5	WGD or Segmental
										Pop_A19G053160.T1	PagCLE3.8	Pop_G19G009571.T1	PagCLE3.7	WGD or Segmental						Potri.003G124000	PtrCLE14D	Pop_G01G010721.T1	PagCLE14.8	WGD or Segmental	Potom02G0311000.1	PtoCLE25.7	Pop_A02G066095.T1	PagCLE25.7	WGD or Segmental
										Pop_G01G010721.T1	PagCLE14.8	Pop_G03G077946.T1	PagCLE14.5	WGD or Segmental						Potri.003G156000	PtrCLE41D	Pop_G01G002786.T1	PagCLE41.4	WGD or Segmental	Potom02G0311000.1	PtoCLE25.7	Pop_A14G029853.T1	PagCLE25.9	WGD or Segmental
										Pop_G01G002786.T1	PagCLE41.4	Pop_G03G013601.T1	PagCLE41.5	WGD or Segmental						Potri.003G178500	PtrCLE44B	Pop_G01G074562.T1	PagCLE44.1	WGD or Segmental	Potom02G0311000.1	PtoCLE25.7	Pop_G14G044125.T1	PagCLE25.8	WGD or Segmental
										Pop_G01G074562.T1	PagCLE44.1	Pop_G03G055727.T1	PagCLE44.3	WGD or Segmental						Potri.009G068800	PtrCLE17B	Pop_G01G011332.T1	PagCLE21.3	WGD or Segmental	Potom12G0200900.1	PtoCLE41.1	Pop_G12G011600.T1	PagCLE41.2	WGD or Segmental
										Pop_G01G058989.T1	PagCLE2	Pop_G04G051938.T1	PagCLE3.2	WGD or Segmental						Potri.009G020300	PtrCLV3A	Pop_G01G005843.T1	PagCLV3.3	WGD or Segmental	Potom01G0694100.1	PtoCLE40.2	Pop_A01G029662.T1	PagCLE40.2	WGD or Segmental
										Pop_G01G011332.T1	PagCLE21.3	Pop_G09G031626.T1	PagCLE17.5	WGD or Segmental						Potri.019G090800	PtrCLE3A	Pop_G01G058989.T1	PagCLE2	WGD or Segmental	Potom01G0649600.1	PtoCLE41.3	Pop_A01G074751.T1	PagCLE41.3	WGD or Segmental
										Pop_G01G058989.T1	PagCLE2	Pop_G19G009572.T1	PagCLE3.3	WGD or Segmental						Potri.002G241300	PtrCLE41B	Pop_G02G015855.T1	PagCLE41.1	WGD or Segmental	Potom01G0535400.1	PtoCLV3.3	Pop_A01G054573.T1	PagCLV3.4	WGD or Segmental
										Pop_G05G072279.T1	PagCLV3.6	Pop_G13G071179.T1	PagCLE27.6	WGD or Segmental						Potri.001G049700	PtrCLE44A	Pop_G03G055727.T1	PagCLE44.3	WGD or Segmental	Potom01G0493900.1	PtoCLE21.2	Pop_A01G067203.T1	PagCLE21.2	WGD or Segmental
										Pop_G06G089709.T1	PagCLE17.4	Pop_G16G025631.T1	PagCLE17.2	WGD or Segmental						Potri.003G124000	PtrCLE14D	Pop_G03G077946.T1	PagCLE14.5	WGD or Segmental	Potom01G0649600.1	PtoCLE41.3	Pop_A03G019872.T1	PagCLE41.6	WGD or Segmental
										Pop_G08G058463.T1	PagCLE27.2	Pop_G10G048265.T1	PagCLE27.3	WGD or Segmental						Potri.003G156000	PtrCLE41D	Pop_G03G013601.T1	PagCLE41.5	WGD or Segmental	Potom01G0493900.1	PtoCLE21.2	Pop_A09G028836.T1	PagCLE17.6	WGD or Segmental
										Pop_G08G058163.T1	PagCLE10.2	Pop_G10G047899.T1	PagCLE10.4	WGD or Segmental						Potri.003G178500	PtrCLE44B	Pop_G03G055727.T1	PagCLE44.3	WGD or Segmental	Potom01G0694100.1	PtoCLE40.2	Pop_G01G075600.T1	PagCLE40.1	WGD or Segmental
										Pop_G08G058601.T1	PagCLE45.3	Pop_G10G047812.T1	PagCLE45.1	WGD or Segmental						Potri.001G376100	PtrCLE1A	Pop_G04G051941.T1	PagCLE6.2	WGD or Segmental	Potom01G0649600.1	PtoCLE41.3	Pop_G01G002786.T1	PagCLE41.4	WGD or Segmental
										Pop_G08G082141.T1	PagCLE25.1	Pop_G10G027245.T1	PagCLE25.4	WGD or Segmental						Potri.001G376200	PtrCLE2	Pop_G04G051938.T1	PagCLE3.2	WGD or Segmental	Potom01G0535400.1	PtoCLV3.3	Pop_G01G005843.T1	PagCLV3.3	WGD or Segmental
										Pop_G12G084595.T1	PagCLE14.3	Pop_G15G034158.T1	PagCLE14.2	WGD or Segmental						Potri.004G053700	PtrCLE6B	Pop_G04G051941.T1	PagCLE6.2	WGD or Segmental	Potom01G0493900.1	PtoCLE21.2	Pop_G01G011332.T1	PagCLE21.3	WGD or Segmental
																				Potri.011G063700	PtrCLE6A	Pop_G04G051941.T1	PagCLE6.2	WGD or Segmental	Potom01G0649600.1	PtoCLE41.3	Pop_G03G013601.T1	PagCLE41.5	WGD or Segmental
																				Potri.005G034000	PtrCLV3C	Pop_G05G072279.T1	PagCLV3.6	WGD or Segmental	Potom01G0493900.1	PtoCLE21.2	Pop_G09G031626.T1	PagCLE17.5	WGD or Segmental
																				Potri.013G023500	PtrCLE27C	Pop_G05G072279.T1	PagCLV3.6	WGD or Segmental	Potom15G0007500.1	PtoCLE14.2	Pop_A12G007954.T1	PagCLE14.4	WGD or Segmental
																				Potri.006G036700	PtrCLE17A	Pop_G06G089709.T1	PagCLE17.4	WGD or Segmental	Potom15G0007500.1	PtoCLE14.2	Pop_A15G014646.T1	PagCLE14.1	WGD or Segmental
																				Potri.008G086100	PtrCLE45B	Pop_G08G058601.T1	PagCLE45.3	WGD or Segmental	Potom15G0007500.1	PtoCLE14.2	Pop_G12G084595.T1	PagCLE14.3	WGD or Segmental
																				Potri.008G093500	PtrCLE10A	Pop_G08G058163.T1	PagCLE10.2	WGD or Segmental	Potom15G0007500.1	PtoCLE14.2	Pop_G15G034158.T1	PagCLE14.2	WGD or Segmental
																				Potri.008G115600	PtrCLE13A	Pop_G08G058403.T1	PagCLE13.3	WGD or Segmental	Potom17G0179900.1	PtoCLE25.5	Pop_A17G075002.T1	PagCLE25.5	WGD or Segmental
																				Potri.008G120800	PtrCLE27A	Pop_G08G058463.T1	PagCLE27.2	WGD or Segmental	Potom17G0179900.1	PtoCLE25.5	Pop_G17G066982.T1	PagCLE25.6	WGD or Segmental
																				Potri.008G191500	PtrCLE25A	Pop_G08G082141.T1	PagCLE25.1	WGD or Segmental	Potom10G0024400.1	PtoCLE25.4	Pop_A08G045857.T1	PagCLE25.2	WGD or Segmental
																				Potri.010G039800	PtrCLE25B	Pop_G08G082141.T1	PagCLE25.1	WGD or Segmental	Potom10G0092600.1	PtoCLE27.2	Pop_A08G064032.T1	PagCLE27.1	WGD or Segmental
																				Potri.010G124900	PtrCLE27B	Pop_G08G058463.T1	PagCLE27.2	WGD or Segmental	Potom10G0097100.1	PtoCLE13.1	Pop_A08G063967.T1	PagCLE13.1	WGD or Segmental
																				Potri.010G130400	PtrCLE13B	Pop_G08G058403.T1	PagCLE13.3	WGD or Segmental	Potom10G0125700.1	PtoCLE45.1	Pop_A08G063646.T1	PagCLE45.4	WGD or Segmental
																				Potri.010G160600	PtrCLE10B	Pop_G08G058163.T1	PagCLE10.2	WGD or Segmental	Potom10G0024400.1	PtoCLE25.4	Pop_A10G047680.T1	PagCLE25.3	WGD or Segmental
																				Potri.010G169300	PtrCLE45A	Pop_G08G058601.T1	PagCLE45.3	WGD or Segmental	Potom10G0092600.1	PtoCLE27.2	Pop_A10G069350.T1	PagCLE27.4	WGD or Segmental
																				Potri.001G274200	PtrCLE21C	Pop_G09G031626.T1	PagCLE17.5	WGD or Segmental	Potom10G0125700.1	PtoCLE45.1	Pop_A10G069415.T1	PagCLE45.2	WGD or Segmental
																				Potri.001G217500	PtrCLV3B	Pop_G09G027848.T1	PagCLV3.2	WGD or Segmental	Potom10G0024400.1	PtoCLE25.4	Pop_G08G082141.T1	PagCLE25.1	WGD or Segmental
																				Potri.009G020300	PtrCLV3A	Pop_G09G027848.T1	PagCLV3.2	WGD or Segmental	Potom10G0092600.1	PtoCLE27.2	Pop_G08G058463.T1	PagCLE27.2	WGD or Segmental
																				Potri.009G068800	PtrCLE17B	Pop_G09G031626.T1	PagCLE17.5	WGD or Segmental	Potom10G0097100.1	PtoCLE13.1	Pop_G08G058403.T1	PagCLE13.3	WGD or Segmental
																				Potri.008G086100	PtrCLE45B	Pop_G10G047812.T1	PagCLE45.1	WGD or Segmental	Potom10G0125700.1	PtoCLE45.1	Pop_G08G058601.T1	PagCLE45.3	WGD or Segmental
																				Potri.008G093500	PtrCLE10A	Pop_G10G047899.T1	PagCLE10.4	WGD or Segmental	Potom10G0092600.1	PtoCLE27.2	Pop_G10G048265.T1	PagCLE27.3	WGD or Segmental
																				Potri.008G120800	PtrCLE27A	Pop_G10G048265.T1	PagCLE27.3	WGD or Segmental	Potom10G0125700.1	PtoCLE45.1	Pop_G10G047812.T1	PagCLE45.1	WGD or Segmental
																				Potri.008G191500	PtrCLE25A	Pop_G10G027245.T1	PagCLE25.4	WGD or Segmental	Potom10G0024400.1	PtoCLE25.4	Pop_G10G027245.T1	PagCLE25.4	WGD or Segmental
																				Potri.010G124900	PtrCLE27B	Pop_G10G048265.T1	PagCLE27.3	WGD or Segmental	Potom03G0211400.1	PtoCLE44.1	Pop_A01G079895.T1	PagCLE44.2	WGD or Segmental
																				Potri.010G160600	PtrCLE10B	Pop_G10G047899.T1	PagCLE10.4	WGD or Segmental	Potom03G0211400.1	PtoCLE44.1	Pop_A03G019887.T1	PagCLE44.4	WGD or Segmental
																				Potri.010G169300	PtrCLE45A	Pop_G10G047812.T1	PagCLE45.1	WGD or Segmental	Potom03G0211400.1	PtoCLE44.1	Pop_G01G074562.T1	PagCLE44.1	WGD or Segmental
																				Potri.010G039800	PtrCLE25B	Pop_G10G027245.T1	PagCLE25.4	WGD or Segmental	Potom03G0211400.1	PtoCLE44.1	Pop_G03G055727.T1	PagCLE44.3	WGD or Segmental
																				Potri.001G381100	PtrCLE44C	Pop_G11G077844.T1	PagCLE44.5	WGD or Segmental	Potom11G0201600.1	PtoCLE6.1	Pop_A04G019648.T1	PagCLE6.6	WGD or Segmental
																				Potri.011G102400	PtrCLE44D	Pop_G11G077844.T1	PagCLE44.5	WGD or Segmental	Potom11G0201600.1	PtoCLE6.1	Pop_A11G056634.T1	PagCLE6.1	WGD or Segmental
																				Potri.003G124000	PtrCLE14D	Pop_G12G084595.T1	PagCLE14.3	WGD or Segmental	Potom11G0176600.1	PtoCLE44.3	Pop_A11G021600.T1	PagCLE44.6	WGD or Segmental
																				Potri.010G130400	PtrCLE13B	Pop_G12G086064.T1	PagCLE13.2	WGD or Segmental	Potom11G0176600.1	PtoCLE44.3	Pop_G11G077844.T1	PagCLE44.5	WGD or Segmental
																				Potri.012G019400	PtrCLE41A	Pop_G12G011600.T1	PagCLE41.2	WGD or Segmental
																				Potri.012G059600	PtrCLE13C	Pop_G12G086064.T1	PagCLE13.2	WGD or Segmental
																				Potri.012G138100	PtrCLE14C	Pop_G12G084595.T1	PagCLE14.3	WGD or Segmental
																				Potri.015G139900	PtrCLE14B	Pop_G12G084595.T1	PagCLE14.3	WGD or Segmental
																				Potri.005G034000	PtrCLV3C	Pop_G13G071179.T1	PagCLE27.6	WGD or Segmental
																				Potri.013G023500	PtrCLE27C	Pop_G13G071179.T1	PagCLE27.6	WGD or Segmental
																				Potri.013G119100	PtrCLE4A	Pop_G13G034695.T1	PagCLE4.2	WGD or Segmental
																				Potri.019G091100	PtrCLE4B	Pop_G13G034695.T1	PagCLE4.2	WGD or Segmental
																				Potri.002G121800	PtrCLE25D	Pop_G14G044125.T1	PagCLE25.8	WGD or Segmental
																				Potri.012G138100	PtrCLE14C	Pop_G15G034158.T1	PagCLE14.2	WGD or Segmental
																				Potri.015G139900	PtrCLE14B	Pop_G15G034158.T1	PagCLE14.2	WGD or Segmental
																				Potri.006G036700	PtrCLE17A	Pop_G16G025631.T1	PagCLE17.2	WGD or Segmental
																				Potri.017G074600	PtrCLE25C	Pop_G17G066982.T1	PagCLE25.6	WGD or Segmental
																				Potri.019G090800	PtrCLE3A	Pop_G19G009571.T1	PagCLE3.7	WGD or Segmental
																				Potri.019G090900	PtrCLE3B	Pop_G19G009572.T1	PagCLE3.3	WGD or Segmental

## Sheet: Table S5
Table S5. The Ka, Ks and Ka/Ks values for CLE gene pairs in P. tirchocarpa, P. tomentosa and P. alba × P. glandulosa.
The Ka, Ks and Ka/Ks values for CLE gene pairs in P. tirchocarpa								The Ka, Ks and Ka/Ks values for CLE gene pairs in P. tomentosa								The Ka, Ks and Ka/Ks values for CLE gene pairs in P. alba × P. glandulosa
Duplicated Gene 1		Duplicated Gene 2		Ka	Ks	Ka/Ks		Duplicated Gene 1		Duplicated Gene 2		Ka	Ks	Ka/Ks		Duplicated Gene 1		Duplicated Gene 2		Ka	Ks	Ka/Ks
Gene ID 1	Gene name 1	Gene ID 2	Gene name 2				Slection type	Gene ID 1	Gene name 1	Gene ID 2	Gene name 2				Slection type	Gene ID 1	Gene name 1	Gene ID 2	Gene name 2				Slection type
Potri.001G049700	PtrCLE44A	Potri.003G178500	PtrCLE44B	0.109704	0.280615	0.390939	Purifying selection	Potom01G0694100.1	PtoCLE40.2	Potom01G0012700.1	PtoCLE40.1	0.0162917	0	None	None	Pop_A01G059641.T1	PagCLE14.7	Pop_A03G050566.T1	PagCLE14.6	0.10501	0.225714	0.465234	Purifying selection
Potri.001G075200	PtrCLE41C	Potri.003G156000	PtrCLE41D	0.0872269	0.276508	0.315459	Purifying selection	Potom01G0535400.1	PtoCLV3.3	Potom01G0167200.1	PtoCLV3.4	0.0289791	0.0752983	0.384858	Purifying selection	Pop_A01G074751.T1	PagCLE41.3	Pop_A03G019872.T1	PagCLE41.6	0.0900781	0.224414	0.401393	Purifying selection
Potri.001G376100	PtrCLE1A	Potri.004G053700	PtrCLE6B	0.662035	NaN	NaN	None	Potom01G0493900.1	PtoCLE21.2	Potom01G0210400.1	PtoCLE21.1	0.0463289	0.121323	0.381864	Purifying selection	Pop_A01G079895.T1	PagCLE44.2	Pop_A03G019887.T1	PagCLE44.4	0.137785	0.347893	0.396056	Purifying selection
Potri.001G237700	PtrCLE46A	Potri.009G029000	PtrCLE46B	0.121263	0.270848	0.447716	Purifying selection	Potom01G0649600.1	PtoCLE41.3	Potom03G0119600.1	PtoCLE41.4	0.110721	0.207593	0.533353	Purifying selection	Pop_A01G067203.T1	PagCLE21.2	Pop_A09G028836.T1	PagCLE17.6	0.11016	0.306129	0.359849	Purifying selection
Potri.001G274200	PtrCLE21C	Potri.009G068800	PtrCLE17B	0.0688557	0.304099	0.226425	Purifying selection	Potom01G0493900.1	PtoCLE21.2	Potom09G0225100.1	PtoCLE17.2	0.166898	0.326145	0.511729	Purifying selection	Pop_A01G054573.T1	PagCLV3.4	Pop_A09G059599.T1	PagCLV3.1	0.177292	0.839221	0.211257	Purifying selection
Potri.001G217500	PtrCLV3B	Potri.009G020300	PtrCLV3A	0.156052	0.467583	0.333742	Purifying selection	Potom01G0535400.1	PtoCLV3.3	Potom09G0013000.1	PtoCLV3.2	0.200767	0.611278	0.328438	Purifying selection	Pop_A01G059641.T1	PagCLE14.7	Pop_G01G010721.T1	PagCLE14.8	0	0.0170948	0	None
Potri.001G381100	PtrCLE44C	Potri.011G102400	PtrCLE44D	0.16963	0.319078	0.531626	Purifying selection	Potom01G0493900.1	PtoCLE21.2	Potom09G0052500.1	PtoCLE17.1	0.131233	0.3241	0.404916	Purifying selection	Pop_A01G074751.T1	PagCLE41.3	Pop_G01G002786.T1	PagCLE41.4	0.0112643	0.0386352	0.291556	Purifying selection
Potri.001G376100	PtrCLE1A	Potri.011G096800	PtrCLE1B	0.122208	0.529415	0.230836	Purifying selection	Potom01G0167200.1	PtoCLV3.4	Potom09G0263100.1	PtoCLV3.1	0.219526	0.551046	0.398382	Purifying selection	Pop_A01G079895.T1	PagCLE44.2	Pop_G01G074562.T1	PagCLE44.1	0.0076678	0.0334007	0.22957	Purifying selection
Potri.001G376200	PtrCLE2	Potri.011G096900	PtrCLE5	0.133886	0.300395	0.445698	Purifying selection	Potom01G0182800.1	PtoCLE46.1	Potom09G0256400.1	PtoCLE46.2	0.292178	0.536466	0.544634	Purifying selection	Pop_A01G029662.T1	PagCLE40.2	Pop_G01G075600.T1	PagCLE40.1	0.00489998	0.0154844	0.316446	Purifying selection
Potri.001G376100	PtrCLE1A	Potri.019G091100	PtrCLE4B	0.726829	NaN	NaN	None	Potom01G0210400.1	PtoCLE21.1	Potom09G0225100.1	PtoCLE17.2	0.266989	0.524039	0.509483	Purifying selection	Pop_A01G067203.T1	PagCLE21.2	Pop_G01G011332.T1	PagCLE21.3	0	0.0320905	0	None
Potri.001G376200	PtrCLE2	Potri.019G090800	PtrCLE3A	0.516017	1.83372	0.281404	Purifying selection	Potom01G0167200.1	PtoCLV3.4	Potom09G0013000.1	PtoCLV3.2	0.210596	0.566034	0.372056	Purifying selection	Pop_A01G054573.T1	PagCLV3.4	Pop_G01G005843.T1	PagCLV3.3	0.015013	0.105436	0.142389	Purifying selection
Potri.002G226300	PtrCLE22	Potri.014G156600	PtrCLE20	0.135781	0.387067	0.350794	Purifying selection	Potom01G0210400.1	PtoCLE21.1	Potom09G0052500.1	PtoCLE17.1	0.239665	0.520898	0.4601	Purifying selection	Pop_A01G059641.T1	PagCLE14.7	Pop_G03G077946.T1	PagCLE14.5	0.10501	0.159979	0.656399	Purifying selection
Potri.004G053700	PtrCLE6B	Potri.011G063700	PtrCLE6A	0.10285	0.425707	0.241599	Purifying selection	Potom04G0313300.1	PtoCLE6.3	Potom11G0201600.1	PtoCLE6.1	0.266633	0.567526	0.469816	Purifying selection	Pop_A01G074751.T1	PagCLE41.3	Pop_G03G013601.T1	PagCLE41.5	0.0940605	0.244188	0.385197	Purifying selection
Potri.004G053700	PtrCLE6B	Potri.019G091100	PtrCLE4B	0.424126	NaN	NaN	None	Potom04G0313300.1	PtoCLE6.3	Potom11G0042900.1	PtoCLE6.2	0.246809	0.503746	0.489948	Purifying selection	Pop_A01G079895.T1	PagCLE44.2	Pop_G03G055727.T1	PagCLE44.3	0.152477	0.346214	0.440413	Purifying selection
Potri.005G034000	PtrCLV3C	Potri.013G023500	PtrCLE27C	0.211485	0.254995	0.829369	Purifying selection	Potom08G0328500.1	PtoCLE25.1	Potom08G0019900.1	PtoCLE25.2	0.00632248	0.0427162	0.148011	Purifying selection	Pop_A01G067203.T1	PagCLE21.2	Pop_G09G031626.T1	PagCLE17.5	0.0982712	0.328691	0.298977	Purifying selection
Potri.008G086100	PtrCLE45B	Potri.010G169300	PtrCLE45A	0.115419	0.15573	0.741152	Purifying selection	Potom08G0241800.1	PtoCLE45.2	Potom10G0125700.1	PtoCLE45.1	0.120966	0.174699	0.692425	Purifying selection	Pop_A01G054573.T1	PagCLV3.4	Pop_G09G027848.T1	PagCLV3.2	0.208494	0.698669	0.298415	Purifying selection
Potri.008G093500	PtrCLE10A	Potri.010G160600	PtrCLE10B	0.185443	0.235746	0.786622	Purifying selection	Potom08G0328500.1	PtoCLE25.1	Potom10G0024400.1	PtoCLE25.4	0.19143	0.365545	0.523685	Purifying selection	Pop_A01G015611.T1	PagCLE44.7	Pop_G11G077844.T1	PagCLE44.5	0.242316	0.264988	0.914441	Purifying selection
Potri.008G115600	PtrCLE13A	Potri.010G130400	PtrCLE13B	0.137717	0.26448	0.520709	Purifying selection	Potom08G0241800.1	PtoCLE45.2	Potom10G0266800.1	PtoCLE45.3	0.10456	0.156182	0.669478	Purifying selection	Pop_A02G066095.T1	PagCLE25.7	Pop_A14G029853.T1	PagCLE25.9	0.0845469	0.220248	0.383871	Purifying selection
Potri.008G120800	PtrCLE27A	Potri.010G124900	PtrCLE27B	0.0842992	0.236166	0.356948	Purifying selection	Potom08G0328500.1	PtoCLE25.1	Potom10G0366400.1	PtoCLE25.3	0.33391	0.667687	0.500099	Purifying selection	Pop_A02G023900.T1	PagCLE22	Pop_A14G045343.T1	PagCLE20	0.125425	0.503581	0.249067	Purifying selection
Potri.008G130800	PtrCLE21A	Potri.010G111200	PtrCLE21B	0.123753	0.175986	0.703198	Purifying selection	Potom08G0078000.1	PtoCLE27.1	Potom10G0092600.1	PtoCLE27.2	0.090387	0.203156	0.444914	Purifying selection	Pop_A02G066095.T1	PagCLE25.7	Pop_G14G044125.T1	PagCLE25.8	0.0955918	0.238652	0.400548	Purifying selection
Potri.008G191500	PtrCLE25A	Potri.010G039800	PtrCLE25B	0.160642	0.373907	0.429632	Purifying selection	Potom08G0019900.1	PtoCLE25.2	Potom10G0024400.1	PtoCLE25.4	0.232032	0.41242	0.562612	Purifying selection	Pop_A03G050566.T1	PagCLE14.6	Pop_G01G010721.T1	PagCLE14.8	0.10501	0.248972	0.421774	Purifying selection
Potri.010G130400	PtrCLE13B	Potri.012G059600	PtrCLE13C	0.394267	1.1367	0.346854	Purifying selection	Potom08G0019900.1	PtoCLE25.2	Potom10G0366400.1	PtoCLE25.3	0.335879	0.666728	0.503772	Purifying selection	Pop_A03G019887.T1	PagCLE44.4	Pop_G01G074562.T1	PagCLE44.1	0.121379	0.346148	0.350658	Purifying selection
Potri.012G138100	PtrCLE14C	Potri.015G139900	PtrCLE14B	0.152637	0.445655	0.342501	Purifying selection	Potom09G0263100.1	PtoCLV3.1	Potom09G0013000.1	PtoCLV3.2	0.0130627	0.0141514	0.923073	Purifying selection	Pop_A03G019872.T1	PagCLE41.6	Pop_G01G002786.T1	PagCLE41.4	0.0965509	0.232332	0.415572	Purifying selection
Potri.013G119100	PtrCLE4A	Potri.019G091100	PtrCLE4B	0.120133	0.316138	0.380003	Purifying selection	Potom09G0225100.1	PtoCLE17.2	Potom09G0052500.1	PtoCLE17.1	0.0275803	0	None	None	Pop_A03G050566.T1	PagCLE14.6	Pop_G03G077946.T1	PagCLE14.5	0	0.0515963	0	None
								Potom10G0024400.1	PtoCLE25.4	Potom10G0366400.1	PtoCLE25.3	0.0886496	0.0872799	1.01569	Directional selection	Pop_A03G019887.T1	PagCLE44.4	Pop_G03G055727.T1	PagCLE44.3	0.0093849	0	None	None
								Potom10G0097100.1	PtoCLE13.1	Potom10G0293000.1	PtoCLE13.2	0.00776204	0	None	Purifying selection	Pop_A03G019872.T1	PagCLE41.6	Pop_G03G013601.T1	PagCLE41.5	0.0114324	0.025239	0.452967	Purifying selection
								Potom10G0125700.1	PtoCLE45.1	Potom10G0266800.1	PtoCLE45.3	0.0236426	0.0157486	1.50125	Directional selection	Pop_A04G019650.T1	PagCLE3.1	Pop_A11G056646.T1	PagCLE3.10	0.133049	0.27929	0.476385	Purifying selection
								Potom11G0201600.1	PtoCLE6.1	Potom11G0042900.1	PtoCLE6.2	0.0206642	0.0240985	0.857492	Purifying selection	Pop_A04G019648.T1	PagCLE6.6	Pop_A11G056634.T1	PagCLE6.1	0.127889	0.447421	0.285835	Purifying selection
								Potom11G0176600.1	PtoCLE44.3	Potom11G0068700.1	PtoCLE44.4	0.0348033	0.0684235	0.508645	Purifying selection	Pop_A04G019650.T1	PagCLE3.1	Pop_G01G058989.T1	PagCLE2	0.399622	2.05736	0.194241	Purifying selection
								Potom12G0008400.1	PtoCLE41.2	Potom12G0200900.1	PtoCLE41.1	0.00417392	0.0381034	0.109542	Purifying selection	Pop_A04G019650.T1	PagCLE3.1	Pop_G04G051938.T1	PagCLE3.2	0.0265162	0.0340484	0.778781	Purifying selection
								Potom13G0098900.1	PtoCLE27.4	Potom13G0139000.1	PtoCLE27.3	0.0218065	0.0599121	0.363975	Purifying selection	Pop_A04G019648.T1	PagCLE6.6	Pop_G04G051941.T1	PagCLE6.2	0.00694449	0.0189884	0.365724	Purifying selection
								Potom15G0212300.1	PtoCLE14.1	Potom15G0007500.1	PtoCLE14.2	0.0252337	0.0976989	0.25828	Purifying selection	Pop_A05G072057.T1	PagCLV3.5	Pop_G05G072279.T1	PagCLV3.6	0.0134232	0	None	None
								Potom17G0064400.1	PtoCLE25.6	Potom17G0179900.1	PtoCLE25.5	0.223046	0.34333	0.649655	Purifying selection	Pop_A05G072057.T1	PagCLV3.5	Pop_G13G071179.T1	PagCLE27.6	0.224729	0.371456	0.604994	Purifying selection
																Pop_A06G061949.T1	PagCLE17.1	Pop_A16G025462.T1	PagCLE17.3	0.121287	0.322833	0.375696	Purifying selection
																Pop_A06G061949.T1	PagCLE17.1	Pop_G06G089709.T1	PagCLE17.4	0.00495051	0.0781958	0.0633092	Purifying selection
																Pop_A06G061949.T1	PagCLE17.1	Pop_G16G025631.T1	PagCLE17.2	0.121287	0.322833	0.375696	Purifying selection
																Pop_A08G045857.T1	PagCLE25.2	Pop_A10G047680.T1	PagCLE25.3	0.219562	0.442143	0.496586	Purifying selection
																Pop_A08G064032.T1	PagCLE27.1	Pop_A10G069350.T1	PagCLE27.4	0.0891508	0.253122	0.352205	Purifying selection
																Pop_A08G063732.T1	PagCLE10.1	Pop_A10G069676.T1	PagCLE10.3	0.163619	0.276436	0.591889	Purifying selection
																Pop_A08G063646.T1	PagCLE45.4	Pop_A10G069415.T1	PagCLE45.2	0.120966	0.174699	0.692425	Purifying selection
																Pop_A08G045857.T1	PagCLE25.2	Pop_A17G075002.T1	PagCLE25.5	0.515674	2.51071	0.20539	Purifying selection
																Pop_A08G045857.T1	PagCLE25.2	Pop_G08G082141.T1	PagCLE25.1	0.0233152	0.0193768	1.20326	Directional selection
																Pop_A08G064032.T1	PagCLE27.1	Pop_G08G058463.T1	PagCLE27.2	0.00400001	0.0150005	0.266658	Purifying selection
																Pop_A08G063967.T1	PagCLE13.1	Pop_G08G058403.T1	PagCLE13.3	0.0150664	0.0435958	0.345593	Purifying selection
																Pop_A08G063732.T1	PagCLE10.1	Pop_G08G058163.T1	PagCLE10.2	0.0271699	0.0221418	1.22708	Directional selection
																Pop_A08G063646.T1	PagCLE45.4	Pop_G08G058601.T1	PagCLE45.3	0	0.0158317	0	None
																Pop_A08G064032.T1	PagCLE27.1	Pop_G10G048265.T1	PagCLE27.3	0.0891508	0.253122	0.352205	Purifying selection
																Pop_A08G063732.T1	PagCLE10.1	Pop_A08G064032.T1	PagCLE27.1	1.21764	2.2502	0.541126	Purifying selection
																Pop_A08G063646.T1	PagCLE45.4	Pop_G10G047812.T1	PagCLE45.1	0.115565	0.194345	0.594635	Purifying selection
																Pop_A08G045857.T1	PagCLE25.2	Pop_G10G027245.T1	PagCLE25.4	0.159423	0.47724	0.334053	Purifying selection
																Pop_A09G028836.T1	PagCLE17.6	Pop_G01G011332.T1	PagCLE21.3	0.110368	0.304099	0.362935	Purifying selection
																Pop_A09G059599.T1	PagCLV3.1	Pop_G09G027848.T1	PagCLV3.2	0.02703	0.0921403	0.293357	Purifying selection
																Pop_A09G028836.T1	PagCLE17.6	Pop_G09G031626.T1	PagCLE17.5	0.02703	0.0158736	1.70282	Directional selection
																Pop_A10G069415.T1	PagCLE45.2	Pop_G08G058601.T1	PagCLE45.3	0.120966	0.15528	0.779016	Purifying selection
																Pop_A10G069676.T1	PagCLE10.3	Pop_G08G058163.T1	PagCLE10.2	0.163032	0.262934	0.620049	Purifying selection
																Pop_A10G069350.T1	PagCLE27.4	Pop_G08G058463.T1	PagCLE27.2	0.0937389	0.274095	0.341994	Purifying selection
																Pop_A10G047680.T1	PagCLE25.3	Pop_G08G082141.T1	PagCLE25.1	0.220707	0.428235	0.515387	Purifying selection
																Pop_A10G069415.T1	PagCLE45.2	Pop_G10G047812.T1	PagCLE45.1	0.0236893	0.0479524	0.494017	Purifying selection
																Pop_A10G069676.T1	PagCLE10.3	Pop_G10G047899.T1	PagCLE10.4	0	0.036742	0	None
																Pop_A10G069350.T1	PagCLE27.4	Pop_G10G048265.T1	PagCLE27.3	0.0161188	0.031835	0.506324	Purifying selection
																Pop_A10G047680.T1	PagCLE25.3	Pop_G10G027245.T1	PagCLE25.4	0.0161895	0.0263474	0.614463	Purifying selection
																Pop_A11G056646.T1	PagCLE3.10	Pop_G04G051938.T1	PagCLE3.2	0.115855	0.241652	0.479427	Purifying selection
																Pop_A11G056634.T1	PagCLE6.1	Pop_G04G051941.T1	PagCLE6.2	0.135793	0.417654	0.325132	Purifying selection
																Pop_A11G021600.T1	PagCLE44.6	Pop_G11G077844.T1	PagCLE44.5	0.0335251	0.0188393	1.77953	Directional selection
																Pop_A12G007954.T1	PagCLE14.4	Pop_A15G014646.T1	PagCLE14.1	0.202959	0.458182	0.442965	Purifying selection
																Pop_A12G007954.T1	PagCLE14.4	Pop_G12G084595.T1	PagCLE14.3	0.0153458	0.0159157	0.964192	Purifying selection
																Pop_A12G007954.T1	PagCLE14.4	Pop_G15G034158.T1	PagCLE14.2	0.179834	0.504396	0.356533	Purifying selection
																Pop_A13G032401.T1	PagCLE4.3	Pop_A19G053163.T1	PagCLE4.4	0.108477	0.319757	0.33925	Purifying selection
																Pop_A13G032401.T1	PagCLE4.3	Pop_G13G034695.T1	PagCLE4.2	0.0143545	0.0744412	0.19283	Purifying selection
																Pop_A13G054174.T1	PagCLE27.5	Pop_G13G071179.T1	PagCLE27.6	0.266636	0.390654	0.682536	Purifying selection
																Pop_A14G029853.T1	PagCLE25.9	Pop_G14G044125.T1	PagCLE25.8	0.0104622	0.0200681	0.521337	Purifying selection
																Pop_A15G014646.T1	PagCLE14.1	Pop_G12G084595.T1	PagCLE14.3	0.199636	0.472675	0.422354	Purifying selection
																Pop_A15G014646.T1	PagCLE14.1	Pop_G15G034158.T1	PagCLE14.2	0.030461	0.0631953	0.482015	Purifying selection
																Pop_A16G025462.T1	PagCLE17.3	Pop_G06G089709.T1	PagCLE17.4	0.106011	0.366955	0.288893	Purifying selection
																Pop_A16G025462.T1	PagCLE17.3	Pop_G16G025631.T1	PagCLE17.2	0	0.0286431	0	None
																Pop_A17G075002.T1	PagCLE25.5	Pop_G17G066982.T1	PagCLE25.6	0.0184696	0	None	None
																Pop_A19G053163.T1	PagCLE4.4	Pop_G13G034695.T1	PagCLE4.2	0.130232	0.266174	0.489273	Purifying selection
																Pop_A19G053161.T1	PagCLE3.4	Pop_G19G009572.T1	PagCLE3.3	0.026135	0.0339041	0.770853	Purifying selection
																Pop_A19G053160.T1	PagCLE3.8	Pop_G19G009571.T1	PagCLE3.7	0.0107625	0.0163494	0.658281	Purifying selection
																Pop_G01G010721.T1	PagCLE14.8	Pop_G03G077946.T1	PagCLE14.5	0.10501	0.181257	0.579343	Purifying selection
																Pop_G01G002786.T1	PagCLE41.4	Pop_G03G013601.T1	PagCLE41.5	0.100552	0.252354	0.398456	Purifying selection
																Pop_G01G074562.T1	PagCLE44.1	Pop_G03G055727.T1	PagCLE44.3	0.133375	0.344667	0.386967	Purifying selection
																Pop_G01G058989.T1	PagCLE2	Pop_G04G051938.T1	PagCLE3.2	0.378075	2.11629	0.17865	Purifying selection
																Pop_G01G011332.T1	PagCLE21.3	Pop_G09G031626.T1	PagCLE17.5	0.0984558	0.326489	0.30156	Purifying selection
																Pop_G01G058989.T1	PagCLE2	Pop_G19G009572.T1	PagCLE3.3	0.503907	1.01245	0.497713	Purifying selection
																Pop_G05G072279.T1	PagCLV3.6	Pop_G13G071179.T1	PagCLE27.6	0.205871	0.380362	0.54125	Purifying selection
																Pop_G06G089709.T1	PagCLE17.4	Pop_G16G025631.T1	PagCLE17.2	0.106011	0.341795	0.310158	Purifying selection
																Pop_G08G058463.T1	PagCLE27.2	Pop_G10G048265.T1	PagCLE27.3	0.0937389	0.274095	0.341994	Purifying selection
																Pop_G08G058163.T1	PagCLE10.2	Pop_G10G047899.T1	PagCLE10.4	0.159856	0.282358	0.566148	Purifying selection
																Pop_G08G058601.T1	PagCLE45.3	Pop_G10G047812.T1	PagCLE45.1	0.115565	0.174444	0.662475	Purifying selection
																Pop_G08G082141.T1	PagCLE25.1	Pop_G10G027245.T1	PagCLE25.4	0.158728	0.451418	0.351622	Purifying selection
																Pop_G12G084595.T1	PagCLE14.3	Pop_G15G034158.T1	PagCLE14.2	0.17341	0.53565	0.323737	Purifying selection

## Sheet: Table S6
Table S6. The Ka, Ks and Ka/Ks values for CLE gene pairs among three poplar species.
The Ka, Ks and Ka/Ks values for CLE gene pairs in P. tirchocarpa and P. tomentosa								The Ka, Ks and Ka/Ks values for CLE gene pairs in P. tirchocarpa and P. alba × P. glandulosa								The Ka, Ks and Ka/Ks values for CLE gene pairs in P. tomentosa and P. alba × P. glandulosa
Duplicated Gene 1		Duplicated Gene 2		Ka	Ks	Ka/Ks		Duplicated Gene 1		Duplicated Gene 2		Ka	Ks	Ka/Ks		Duplicated Gene 1		Duplicated Gene 2		Ka	Ks	Ka/Ks
Gene ID 1	Gene name 1	Gene ID 2	Gene name 2				Slection type	Gene ID 1	Gene name 1	Gene ID 2	Gene name 2				Slection type	Gene ID 1	Gene name 1	Gene ID 2	Gene name 2				Slection type
Potri.001G016100	PtrCLE40	Potom01G0694100.1	PtoCLE40.2	0.0198031	0.0312545	0.633608	Purifying selection	Potri.001G016100	PtrCLE40	Pop_A01G029662.T1	PagCLE40.2	0.0147909	0.0313362	0.472009	Purifying selection	Potom13G0098900.1	PtoCLE27.4	Pop_A05G072057.T1	PagCLV3.5	0.22327	0.345093	0.646987	Purifying selection
Potri.001G217500	PtrCLV3B	Potom01G0535400.1	PtoCLV3.3	0.061737	0.0567497	1.08788	Directional selection	Potri.001G049700	PtrCLE44A	Pop_A01G079895.T1	PagCLE44.2	0.0116357	0.0222651	0.522597	Purifying selection	Potom13G0098900.1	PtoCLE27.4	Pop_A13G054174.T1	PagCLE27.5	0.235472	0.274461	0.857946	Purifying selection
Potri.001G274200	PtrCLE21C	Potom01G0493900.1	PtoCLE21.2	0.0150507	0.0326138	0.461481	Purifying selection	Potri.001G217500	PtrCLV3B	Pop_A01G054573.T1	PagCLV3.4	0.0612154	0.0823611	0.743256	Purifying selection	Potom13G0098900.1	PtoCLE27.4	Pop_G05G072279.T1	PagCLV3.6	0.203575	0.353044	0.576628	Purifying selection
Potri.003G156000	PtrCLE41D	Potom01G0649600.1	PtoCLE41.3	0.0996205	0.255977	0.389177	Purifying selection	Potri.001G274200	PtrCLE21C	Pop_A01G067203.T1	PagCLE21.2	0.0150507	0.0326138	0.461481	Purifying selection	Potom13G0098900.1	PtoCLE27.4	Pop_G13G071179.T1	PagCLE27.6	0.0182472	0.131966	0.138272	Purifying selection
Potri.009G068800	PtrCLE17B	Potom01G0493900.1	PtoCLE21.2	0.080335	0.306129	0.262422	Purifying selection	Potri.001G381100	PtrCLE44C	Pop_A01G015611.T1	PagCLE44.7	0.0577208	0.0811602	0.711196	Purifying selection	Potom03G0119600.1	PtoCLE41.4	Pop_A01G074751.T1	PagCLE41.3	0.105436	0.207593	0.507899	Purifying selection
Potri.003G156000	PtrCLE41D	Potom03G0119600.1	PtoCLE41.4	0.03269	0.03235	1.01051	Directional selection	Potri.003G124000	PtrCLE14D	Pop_A01G059641.T1	PagCLE14.7	0.105152	0.180392	0.582906	Purifying selection	Potom03G0119600.1	PtoCLE41.4	Pop_A03G019872.T1	PagCLE41.6	0.0139431	0	None	None
Potri.008G086100	PtrCLE45B	Potom08G0241800.1	PtoCLE45.2	0.0140574	0.0158946	0.884413	Purifying selection	Potri.003G156000	PtrCLE41D	Pop_A01G074751.T1	PagCLE41.3	0.0851557	0.285482	0.298288	Purifying selection	Potom03G0119600.1	PtoCLE41.4	Pop_G01G002786.T1	PagCLE41.4	0.108074	0.239457	0.45133	Purifying selection
Potri.008G191500	PtrCLE25A	Potom08G0328500.1	PtoCLE25.1	0.0705612	0.0765692	0.921536	Purifying selection	Potri.003G178500	PtrCLE44B	Pop_A01G079895.T1	PagCLE44.2	0.132968	0.305885	0.434698	Purifying selection	Potom03G0119600.1	PtoCLE41.4	Pop_G03G013601.T1	PagCLE41.5	0.018584	0.0318773	0.582985	Purifying selection
Potri.010G169300	PtrCLE45A	Potom08G0241800.1	PtoCLE45.2	0.110152	0.136158	0.809001	Purifying selection	Potri.009G068800	PtrCLE17B	Pop_A01G067203.T1	PagCLE21.2	0.080335	0.306129	0.262422	Purifying selection	Potom08G0078000.1	PtoCLE27.1	Pop_A08G064032.T1	PagCLE27.1	0	0.0165753	0	None
Potri.010G039800	PtrCLE25B	Potom08G0328500.1	PtoCLE25.1	0.182981	0.331023	0.552776	Purifying selection	Potri.009G020300	PtrCLV3A	Pop_A01G054573.T1	PagCLV3.4	0.173339	0.636647	0.272269	Purifying selection	Potom08G0019900.1	PtoCLE25.2	Pop_A08G045857.T1	PagCLE25.2	0.010261	0.067747	0.15146	Purifying selection
Potri.001G237700	PtrCLE46A	Potom09G0256400.1	PtoCLE46.2	0.126671	0.297477	0.425819	Purifying selection	Potri.011G102400	PtrCLE44D	Pop_A01G015611.T1	PagCLE44.7	0.224775	0.277226	0.810802	Purifying selection	Potom08G0078000.1	PtoCLE27.1	Pop_A10G069350.T1	PagCLE27.4	0.090387	0.225714	0.400449	Purifying selection
Potri.001G274200	PtrCLE21C	Potom09G0225100.1	PtoCLE17.2	0.11638	0.30511	0.381437	Purifying selection	Potri.002G121800	PtrCLE25D	Pop_A02G066095.T1	PagCLE25.7	0.00673028	0.0483064	0.139325	Purifying selection	Potom08G0019900.1	PtoCLE25.2	Pop_A10G047680.T1	PagCLE25.3	0.225513	0.381521	0.59109	Purifying selection
Potri.001G217500	PtrCLV3B	Potom09G0263100.1	PtoCLV3.1	0.184184	0.466817	0.394553	Purifying selection	Potri.002G226300	PtrCLE22	Pop_A02G023900.T1	PagCLE22	0.0366112	0.120056	0.304951	Purifying selection	Potom08G0078000.1	PtoCLE27.1	Pop_G08G058463.T1	PagCLE27.2	0.00436365	0.0334317	0.130524	Purifying selection
Potri.009G020300	PtrCLV3A	Potom09G0263100.1	PtoCLV3.1	0.0447727	0.0441846	1.01331	Directional selection	Potri.014G156600	PtrCLE20	Pop_A02G023900.T1	PagCLE22	0.128381	0.42389	0.302864	Purifying selection	Potom08G0019900.1	PtoCLE25.2	Pop_G08G082141.T1	PagCLE25.1	0	0.0507236	0	None
Potri.009G029000	PtrCLE46B	Potom09G0256400.1	PtoCLE46.2	0.0223342	0.012397	1.80158	Directional selection	Potri.001G049700	PtrCLE44A	Pop_A03G019887.T1	PagCLE44.4	0.125152	0.315961	0.3961	Purifying selection	Potom08G0078000.1	PtoCLE27.1	Pop_G10G048265.T1	PagCLE27.3	0.090387	0.225714	0.400449	Purifying selection
Potri.009G068800	PtrCLE17B	Potom09G0225100.1	PtoCLE17.2	0.0492428	0.03235	1.52219	Directional selection	Potri.003G124000	PtrCLE14D	Pop_A03G050566.T1	PagCLE14.6	0.0274916	0.0786747	0.349434	Purifying selection	Potom08G0019900.1	PtoCLE25.2	Pop_G10G027245.T1	PagCLE25.4	0.151719	0.391235	0.387795	Purifying selection
Potri.008G191500	PtrCLE25A	Potom10G0024400.1	PtoCLE25.4	0.171639	0.348782	0.492108	Purifying selection	Potri.003G156000	PtrCLE41D	Pop_A03G019872.T1	PagCLE41.6	0.0307341	0.0388018	0.792081	Purifying selection	Potom12G0008400.1	PtoCLE41.2	Pop_G12G011600.T1	PagCLE41.2	0.0978042	0.121589	0.804383	Purifying selection
Potri.008G120800	PtrCLE27A	Potom10G0092600.1	PtoCLE27.2	0.100149	0.204483	0.489764	Purifying selection	Potri.003G178500	PtrCLE44B	Pop_A03G019887.T1	PagCLE44.4	0.0167138	0.0317508	0.526406	Purifying selection	Potom11G0068700.1	PtoCLE44.4	Pop_A01G015611.T1	PagCLE44.7	0.215762	0.313776	0.687628	Purifying selection
Potri.008G115600	PtrCLE13A	Potom10G0097100.1	PtoCLE13.1	0.138642	0.261304	0.530578	Purifying selection	Potri.001G376100	PtrCLE1A	Pop_A04G019648.T1	PagCLE6.6	0.642192	NaN	NaN	None	Potom11G0042900.1	PtoCLE6.2	Pop_A04G019648.T1	PagCLE6.6	0.119731	0.38234	0.313153	Purifying selection
Potri.008G086100	PtrCLE45B	Potom10G0125700.1	PtoCLE45.1	0.115371	0.195503	0.590123	Purifying selection	Potri.001G376200	PtrCLE2	Pop_A04G019650.T1	PagCLE3.1	0.462377	2.27815	0.202962	Purifying selection	Potom11G0068700.1	PtoCLE44.4	Pop_A11G021600.T1	PagCLE44.6	0.0359966	0.0712702	0.505073	Purifying selection
Potri.010G039800	PtrCLE25B	Potom10G0024400.1	PtoCLE25.4	0.0202305	0.0541996	0.373259	Purifying selection	Potri.004G053700	PtrCLE6B	Pop_A04G019648.T1	PagCLE6.6	0.0425898	0.079413	0.536308	Purifying selection	Potom11G0042900.1	PtoCLE6.2	Pop_A11G056634.T1	PagCLE6.1	0.0119524	0.0170462	0.70118	Purifying selection
Potri.010G124900	PtrCLE27B	Potom10G0092600.1	PtoCLE27.2	0.0131582	0.0535942	0.245516	Purifying selection	Potri.011G063700	PtrCLE6A	Pop_A04G019648.T1	PagCLE6.6	0.127408	0.419417	0.303775	Purifying selection	Potom11G0068700.1	PtoCLE44.4	Pop_G11G077844.T1	PagCLE44.5	0.0395316	0.0726741	0.543957	Purifying selection
Potri.010G130400	PtrCLE13B	Potom10G0097100.1	PtoCLE13.1	0.00777965	0.0580701	0.13397	Purifying selection	Potri.005G034000	PtrCLV3C	Pop_A05G072057.T1	PagCLV3.5	0.0484039	0	None	None	Potom01G0012700.1	PtoCLE40.1	Pop_A01G029662.T1	PagCLE40.2	0.0148275	0	None	None
Potri.010G169300	PtrCLE45A	Potom10G0125700.1	PtoCLE45.1	0.0188912	0.0316252	0.597346	Purifying selection	Potri.013G023500	PtrCLE27C	Pop_A05G072057.T1	PagCLV3.5	0.215072	0.24335	0.883799	Purifying selection	Potom01G0167200.1	PtoCLV3.4	Pop_A01G054573.T1	PagCLV3.4	0.0205845	0.102177	0.201459	Purifying selection
Potri.012G059600	PtrCLE13C	Potom10G0097100.1	PtoCLE13.1	0.386486	1.22917	0.314429	Purifying selection	Potri.006G036700	PtrCLE17A	Pop_A06G061949.T1	PagCLE17.1	0.0225073	0.0889932	0.252911	Purifying selection	Potom01G0210400.1	PtoCLE21.1	Pop_A01G067203.T1	PagCLE21.2	0.0196975	0.015728	1.25239	Directional selection
Potri.001G381100	PtrCLE44C	Potom11G0176600.1	PtoCLE44.3	0.173634	0.266276	0.652083	Purifying selection	Potri.008G086100	PtrCLE45B	Pop_A08G063646.T1	PagCLE45.4	0.0140574	0.0158946	0.884413	Purifying selection	Potom01G0167200.1	PtoCLV3.4	Pop_A09G059599.T1	PagCLV3.1	0.196545	0.670686	0.293051	Purifying selection
Potri.011G102400	PtrCLE44D	Potom11G0176600.1	PtoCLE44.3	0.0398434	0.0510112	0.781072	Purifying selection	Potri.008G093500	PtrCLE10A	Pop_A08G063732.T1	PagCLE10.1	0.0115535	0.0562061	0.205556	Purifying selection	Potom01G0210400.1	PtoCLE21.1	Pop_A09G028836.T1	PagCLE17.6	0.116879	0.277126	0.421753	Purifying selection
Potri.013G119100	PtrCLE4A	Potom11G0201600.1	PtoCLE6.1	0.497128	2.06267	0.241012	Purifying selection	Potri.008G115600	PtrCLE13A	Pop_A08G063967.T1	PagCLE13.1	0.0112855	0.0286431	0.394003	Purifying selection	Potom01G0012700.1	PtoCLE40.1	Pop_G01G075600.T1	PagCLE40.1	0.0198441	0.0153655	1.29147	Directional selection
Potri.012G019400	PtrCLE41A	Potom12G0008400.1	PtoCLE41.2	0.0190285	0.0189884	1.00211	Directional selection	Potri.008G120800	PtrCLE27A	Pop_A08G064032.T1	PagCLE27.1	0.00799475	0.0465265	0.171832	Purifying selection	Potom01G0167200.1	PtoCLV3.4	Pop_G01G005843.T1	PagCLV3.3	0.0254154	0.0595108	0.427072	Purifying selection
Potri.005G034000	PtrCLV3C	Potom13G0098900.1	PtoCLE27.4	0.21952	0.357255	0.614462	Purifying selection	Potri.008G191500	PtrCLE25A	Pop_A08G045857.T1	PagCLE25.2	0.0616635	0.109534	0.562964	Purifying selection	Potom01G0210400.1	PtoCLE21.1	Pop_G01G011332.T1	PagCLE21.3	0.0197299	0.0156459	1.26102	Directional selection
Potri.013G023500	PtrCLE27C	Potom13G0098900.1	PtoCLE27.4	0.00602715	0.0856545	0.0703659	Purifying selection	Potri.010G039800	PtrCLE25B	Pop_A08G045857.T1	PagCLE25.2	0.15161	0.392855	0.385919	Purifying selection	Potom01G0210400.1	PtoCLE21.1	Pop_G09G031626.T1	PagCLE17.5	0.110945	0.298655	0.371482	Purifying selection
Potri.012G138100	PtrCLE14C	Potom15G0212300.1	PtoCLE14.1	0.205894	0.476122	0.432441	Purifying selection	Potri.010G124900	PtrCLE27B	Pop_A08G064032.T1	PagCLE27.1	0.0756414	0.254671	0.297016	Purifying selection	Potom01G0167200.1	PtoCLV3.4	Pop_G09G027848.T1	PagCLV3.2	0.207152	0.553523	0.374243	Purifying selection
Potri.015G139900	PtrCLE14B	Potom15G0212300.1	PtoCLE14.1	0.0627544	0.0816021	0.769028	Purifying selection	Potri.010G130400	PtrCLE13B	Pop_A08G063967.T1	PagCLE13.1	0.123697	0.306763	0.403234	Purifying selection	Potom17G0064400.1	PtoCLE25.6	Pop_A17G075002.T1	PagCLE25.5	0.0628894	0.124964	0.503261	Purifying selection
Potri.017G074600	PtrCLE25C	Potom17G0064400.1	PtoCLE25.6	0.0833169	0.125127	0.665859	Purifying selection	Potri.010G160600	PtrCLE10B	Pop_A08G063732.T1	PagCLE10.1	0.2008	0.250455	0.801738	Purifying selection	Potom17G0064400.1	PtoCLE25.6	Pop_G17G066982.T1	PagCLE25.6	0.0834534	0.124476	0.670435	Purifying selection
Potri.019G090800	PtrCLE3A	Potom19G0023600.1	PtoCLE3.2	0.232854	0.299194	0.778271	Purifying selection	Potri.010G169300	PtrCLE45A	Pop_A08G063646.T1	PagCLE45.4	0.110152	0.136158	0.809001	Purifying selection	Potom15G0212300.1	PtoCLE14.1	Pop_A12G007954.T1	PagCLE14.4	0.202959	0.458182	0.442965	Purifying selection
Potri.001G016100	PtrCLE40	Potom01G0012700.1	PtoCLE40.1	0.00985236	0.0310925	0.316872	Purifying selection	Potri.001G274200	PtrCLE21C	Pop_A09G028836.T1	PagCLE17.6	0.0982712	0.304099	0.323155	Purifying selection	Potom15G0212300.1	PtoCLE14.1	Pop_A15G014646.T1	PagCLE14.1	0	0	NaN	None
Potri.001G217500	PtrCLV3B	Potom01G0167200.1	PtoCLV3.4	0.048353	0.0574138	0.842184	Purifying selection	Potri.001G217500	PtrCLV3B	Pop_A09G059599.T1	PagCLV3.1	0.144372	0.503661	0.286646	Purifying selection	Potom15G0212300.1	PtoCLE14.1	Pop_G12G084595.T1	PagCLE14.3	0.199636	0.472675	0.422354	Purifying selection
Potri.001G237700	PtrCLE46A	Potom01G0182800.1	PtoCLE46.1	0.0248367	0.049742	0.499311	Purifying selection	Potri.009G020300	PtrCLV3A	Pop_A09G059599.T1	PagCLV3.1	0.0436288	0.0543224	0.803147	Purifying selection	Potom15G0212300.1	PtoCLE14.1	Pop_G15G034158.T1	PagCLE14.2	0.030461	0.0631953	0.482015	Purifying selection
Potri.001G274200	PtrCLE21C	Potom01G0210400.1	PtoCLE21.1	0.0304739	0.0491308	0.620261	Purifying selection	Potri.009G068800	PtrCLE17B	Pop_A09G028836.T1	PagCLE17.6	0.0324961	0.032263	1.00722	Directional selection	Potom09G0052500.1	PtoCLE17.1	Pop_A01G067203.T1	PagCLE21.2	0.092209	0.30511	0.302215	Purifying selection
Potri.009G020300	PtrCLV3A	Potom01G0167200.1	PtoCLV3.4	0.172253	0.558425	0.308462	Purifying selection	Potri.008G086100	PtrCLE45B	Pop_A10G069415.T1	PagCLE45.2	0.115371	0.195503	0.590123	Purifying selection	Potom09G0013000.1	PtoCLV3.2	Pop_A01G054573.T1	PagCLV3.4	0.192348	0.763524	0.251922	Purifying selection
Potri.009G029000	PtrCLE46B	Potom01G0182800.1	PtoCLE46.1	0.185852	0.465519	0.399237	Purifying selection	Potri.008G093500	PtrCLE10A	Pop_A10G069676.T1	PagCLE10.3	0.149109	0.294728	0.505921	Purifying selection	Potom09G0013000.1	PtoCLV3.2	Pop_A09G059599.T1	PagCLV3.1	0.0105636	0.0350941	0.301006	Purifying selection
Potri.009G068800	PtrCLE17B	Potom01G0210400.1	PtoCLE21.1	0.0925976	0.277126	0.334135	Purifying selection	Potri.008G120800	PtrCLE27A	Pop_A10G069350.T1	PagCLE27.4	0.0979419	0.234733	0.417248	Purifying selection	Potom09G0052500.1	PtoCLE17.1	Pop_A09G028836.T1	PagCLE17.6	0.0325254	0	None	None
Potri.002G121800	PtrCLE25D	Potom02G0311000.1	PtoCLE25.7	0.00488204	0.0716963	0.0680932	Purifying selection	Potri.008G130800	PtrCLE21A	Pop_A10G048403.T1	PagCLE21.1	0.113685	0.212114	0.535963	Purifying selection	Potom09G0052500.1	PtoCLE17.1	Pop_G01G011332.T1	PagCLE21.3	0.0923813	0.303094	0.304794	Purifying selection
Potri.001G049700	PtrCLE44A	Potom03G0211400.1	PtoCLE44.1	0.174395	0.295476	0.590217	Purifying selection	Potri.008G191500	PtrCLE25A	Pop_A10G047680.T1	PagCLE25.3	0.166635	0.326635	0.510155	Purifying selection	Potom09G0013000.1	PtoCLV3.2	Pop_G01G005843.T1	PagCLV3.3	0.302423	0.867422	0.348646	Purifying selection
Potri.003G178500	PtrCLE44B	Potom03G0211400.1	PtoCLE44.1	0.073655	0.0462574	1.59228	Directional selection	Potri.010G039800	PtrCLE25B	Pop_A10G047680.T1	PagCLE25.3	0.0161622	0.0680739	0.237422	Purifying selection	Potom09G0013000.1	PtoCLV3.2	Pop_G09G027848.T1	PagCLV3.2	0.0265907	0.043915	0.605503	Purifying selection
Potri.019G091100	PtrCLE4B	Potom04G0313300.1	PtoCLE6.3	0.479368	NaN	NaN	None	Potri.010G111200	PtrCLE21B	Pop_A10G048403.T1	PagCLE21.1	0.0389839	0.0271216	1.43737	Directional selection	Potom09G0052500.1	PtoCLE17.1	Pop_G09G031626.T1	PagCLE17.5	0.0161152	0.0158317	1.01791	Directional selection
Potri.008G120800	PtrCLE27A	Potom08G0078000.1	PtoCLE27.1	0.00872103	0.0339041	0.257227	Purifying selection	Potri.010G124900	PtrCLE27B	Pop_A10G069350.T1	PagCLE27.4	0.0120404	0.0654366	0.184001	Purifying selection	Potom19G0023600.1	PtoCLE3.2	Pop_A19G053160.T1	PagCLE3.8	0.196012	0.239502	0.818415	Purifying selection
Potri.008G191500	PtrCLE25A	Potom08G0019900.1	PtoCLE25.2	0.0562513	0.041969	1.34031	Directional selection	Potri.010G160600	PtrCLE10B	Pop_A10G069676.T1	PagCLE10.3	0.0317088	0.0747506	0.424195	Purifying selection	Potom19G0023600.1	PtoCLE3.2	Pop_G19G009571.T1	PagCLE3.7	0.195611	0.263338	0.742813	Purifying selection
Potri.010G124900	PtrCLE27B	Potom08G0078000.1	PtoCLE27.1	0.0756366	0.227212	0.33289	Purifying selection	Potri.010G169300	PtrCLE45A	Pop_A10G069415.T1	PagCLE45.2	0.0188912	0.0316252	0.597346	Purifying selection	Potom10G0366400.1	PtoCLE25.3	Pop_A08G045857.T1	PagCLE25.2	0.304492	0.7325	0.415688	Purifying selection
Potri.010G039800	PtrCLE25B	Potom08G0019900.1	PtoCLE25.2	0.14221	0.29614	0.480211	Purifying selection	Potri.001G381100	PtrCLE44C	Pop_A11G021600.T1	PagCLE44.6	0.173634	0.266276	0.652083	Purifying selection	Potom10G0293000.1	PtoCLE13.2	Pop_A08G063967.T1	PagCLE13.1	0.133781	0.304546	0.43928	Purifying selection
Potri.001G274200	PtrCLE21C	Potom09G0052500.1	PtoCLE17.1	0.0805584	0.303094	0.265787	Purifying selection	Potri.004G053700	PtrCLE6B	Pop_A11G056634.T1	PagCLE6.1	0.119209	0.454208	0.262456	Purifying selection	Potom10G0266800.1	PtoCLE45.3	Pop_A08G063646.T1	PagCLE45.4	0.10456	0.156182	0.669478	Purifying selection
Potri.001G217500	PtrCLV3B	Potom09G0013000.1	PtoCLV3.2	0.191211	0.513418	0.372429	Purifying selection	Potri.011G096800	PtrCLE1B	Pop_A11G021630.T1	PagCLE1	0.0175276	0.0684886	0.25592	Purifying selection	Potom10G0366400.1	PtoCLE25.3	Pop_A10G047680.T1	PagCLE25.3	0.084283	0.102158	0.825029	Purifying selection
Potri.009G020300	PtrCLV3A	Potom09G0013000.1	PtoCLV3.2	0.0401732	0.0291653	1.37743	Directional selection	Potri.011G096900	PtrCLE5	Pop_A11G021629.T1	PagCLE4.1	0.0451689	0.103972	0.434431	Purifying selection	Potom10G0266800.1	PtoCLE45.3	Pop_A10G069415.T1	PagCLE45.2	0.0236426	0.0157486	1.50125	Directional selection
Potri.009G068800	PtrCLE17B	Potom09G0052500.1	PtoCLE17.1	0.0106858	0.0321765	0.332101	Purifying selection	Potri.011G102400	PtrCLE44D	Pop_A11G021600.T1	PagCLE44.6	0.035935	0.0349918	1.02696	Directional selection	Potom10G0366400.1	PtoCLE25.3	Pop_G08G082141.T1	PagCLE25.1	0.303842	0.673153	0.451371	Purifying selection
Potri.008G191500	PtrCLE25A	Potom10G0366400.1	PtoCLE25.3	0.260634	0.606065	0.430043	Purifying selection	Potri.011G063700	PtrCLE6A	Pop_A11G056634.T1	PagCLE6.1	0.0240261	0.0712702	0.337113	Purifying selection	Potom10G0293000.1	PtoCLE13.2	Pop_G08G058403.T1	PagCLE13.3	0.14324	0.303653	0.471723	Purifying selection
Potri.008G115600	PtrCLE13A	Potom10G0293000.1	PtoCLE13.2	0.147967	0.262048	0.564654	Purifying selection	Potri.003G124000	PtrCLE14D	Pop_A12G007954.T1	PagCLE14.4	0.614368	1.73491	0.354122	Purifying selection	Potom10G0266800.1	PtoCLE45.3	Pop_G08G058601.T1	PagCLE45.3	0.10456	0.137133	0.762473	Purifying selection
Potri.008G086100	PtrCLE45B	Potom10G0266800.1	PtoCLE45.3	0.12061	0.176506	0.683323	Purifying selection	Potri.012G138100	PtrCLE14C	Pop_A12G007954.T1	PagCLE14.4	0.0204966	0.0490638	0.417753	Purifying selection	Potom10G0266800.1	PtoCLE45.3	Pop_G10G047812.T1	PagCLE45.1	0.0188615	0.0317928	0.593263	Purifying selection
Potri.010G039800	PtrCLE25B	Potom10G0366400.1	PtoCLE25.3	0.0838685	0.152662	0.549373	Purifying selection	Potri.015G139900	PtrCLE14B	Pop_A12G007954.T1	PagCLE14.4	0.152927	0.414261	0.369155	Purifying selection	Potom10G0366400.1	PtoCLE25.3	Pop_G10G027245.T1	PagCLE25.4	0.0840161	0.103277	0.813506	Purifying selection
Potri.010G130400	PtrCLE13B	Potom10G0293000.1	PtoCLE13.2	0.0156307	0.058211	0.268517	Purifying selection	Potri.013G023500	PtrCLE27C	Pop_A13G054174.T1	PagCLE27.5	0.249824	0.358079	0.697679	Purifying selection	Potom13G0139000.1	PtoCLE27.3	Pop_A05G072057.T1	PagCLV3.5	0.207388	0.229625	0.903159	Purifying selection
Potri.010G169300	PtrCLE45A	Potom10G0266800.1	PtoCLE45.3	0.0141015	0.015728	0.896586	Purifying selection	Potri.013G119100	PtrCLE4A	Pop_A13G032401.T1	PagCLE4.3	0.0216491	0.0486986	0.444553	Purifying selection	Potom13G0139000.1	PtoCLE27.3	Pop_A13G054174.T1	PagCLE27.5	0.243407	0.370885	0.656289	Purifying selection
Potri.012G059600	PtrCLE13C	Potom10G0293000.1	PtoCLE13.2	0.385688	1.23439	0.312452	Purifying selection	Potri.019G091100	PtrCLE4B	Pop_A13G032401.T1	PagCLE4.3	0.130409	0.338989	0.3847	Purifying selection	Potom13G0139000.1	PtoCLE27.3	Pop_G05G072279.T1	PagCLV3.6	0.187991	0.234654	0.801141	Purifying selection
Potri.001G381100	PtrCLE44C	Potom11G0068700.1	PtoCLE44.4	0.168909	0.374739	0.450737	Purifying selection	Potri.002G226300	PtrCLE22	Pop_A14G045343.T1	PagCLE20	0.143526	0.44552	0.322153	Purifying selection	Potom13G0139000.1	PtoCLE27.3	Pop_G13G071179.T1	PagCLE27.6	0.0369116	0.0633065	0.583062	Purifying selection
Potri.011G102400	PtrCLE44D	Potom11G0068700.1	PtoCLE44.4	0.0246936	0.0507236	0.486827	Purifying selection	Potri.002G121800	PtrCLE25D	Pop_A14G029853.T1	PagCLE25.9	0.0976053	0.200073	0.487848	Purifying selection	Potom08G0241800.1	PtoCLE45.2	Pop_A08G063646.T1	PagCLE45.4	0	0	NaN	None
Potri.013G119100	PtrCLE4A	Potom11G0042900.1	PtoCLE6.2	0.502778	2.33457	0.215362	Purifying selection	Potri.014G156600	PtrCLE20	Pop_A14G045343.T1	PagCLE20	0.026949	0.0705217	0.382138	Purifying selection	Potom08G0328500.1	PtoCLE25.1	Pop_A08G045857.T1	PagCLE25.2	0.019201	0.0207986	0.923191	Purifying selection
Potri.012G019400	PtrCLE41A	Potom12G0200900.1	PtoCLE41.1	0.00680663	0.0201017	0.338609	Purifying selection	Potri.012G138100	PtrCLE14C	Pop_A15G014646.T1	PagCLE14.1	0.205894	0.476122	0.432441	Purifying selection	Potom08G0241800.1	PtoCLE45.2	Pop_A10G069415.T1	PagCLE45.2	0.120966	0.174699	0.692425	Purifying selection
Potri.005G034000	PtrCLV3C	Potom13G0139000.1	PtoCLE27.3	0.203623	0.241563	0.842939	Purifying selection	Potri.015G139900	PtrCLE14B	Pop_A15G014646.T1	PagCLE14.1	0.0627544	0.0816021	0.769028	Purifying selection	Potom08G0328500.1	PtoCLE25.1	Pop_A10G047680.T1	PagCLE25.3	0.19143	0.365545	0.523685	Purifying selection
Potri.013G023500	PtrCLE27C	Potom13G0139000.1	PtoCLE27.3	0.02438	0.0417499	0.583953	Purifying selection	Potri.006G036700	PtrCLE17A	Pop_A16G025462.T1	PagCLE17.3	0.103208	0.353639	0.291847	Purifying selection	Potom08G0241800.1	PtoCLE45.2	Pop_G08G058601.T1	PagCLE45.3	0	0.0158317	0	None
Potri.012G138100	PtrCLE14C	Potom15G0007500.1	PtoCLE14.2	0.172589	0.546038	0.316075	Purifying selection	Potri.017G074600	PtrCLE25C	Pop_A17G075002.T1	PagCLE25.5	0.0184412	0	None	None	Potom08G0328500.1	PtoCLE25.1	Pop_G08G082141.T1	PagCLE25.1	0.00632248	0.021054	0.300298	Purifying selection
Potri.015G139900	PtrCLE14B	Potom15G0007500.1	PtoCLE14.2	0.035843	0.0484039	0.740498	Purifying selection	Potri.004G053700	PtrCLE6B	Pop_A19G053163.T1	PagCLE4.4	0.440164	NaN	NaN	None	Potom08G0241800.1	PtoCLE45.2	Pop_G10G047812.T1	PagCLE45.1	0.115565	0.194345	0.594635	Purifying selection
Potri.017G074600	PtrCLE25C	Potom17G0179900.1	PtoCLE25.5	0.0157211	0.0162608	0.96681	Purifying selection	Potri.013G119100	PtrCLE4A	Pop_A19G053163.T1	PagCLE4.4	0.0971051	0.330844	0.293507	Purifying selection	Potom08G0328500.1	PtoCLE25.1	Pop_G10G027245.T1	PagCLE25.4	0.195568	0.421526	0.463953	Purifying selection
								Potri.019G090800	PtrCLE3A	Pop_A19G053160.T1	PagCLE3.8	0.0438882	0.050581	0.867682	Purifying selection	Potom09G0225100.1	PtoCLE17.2	Pop_A01G067203.T1	PagCLE21.2	0.128519	0.307154	0.418418	Purifying selection
								Potri.019G090900	PtrCLE3B	Pop_A19G053161.T1	PagCLE3.4	0.0313908	0.034194	0.918022	Purifying selection	Potom09G0263100.1	PtoCLV3.1	Pop_A01G054573.T1	PagCLV3.4	0.201112	0.744415	0.270161	Purifying selection
								Potri.019G091100	PtrCLE4B	Pop_A19G053163.T1	PagCLE4.4	0.0349578	0.124423	0.28096	Purifying selection	Potom09G0263100.1	PtoCLV3.1	Pop_A09G059599.T1	PagCLV3.1	0.00526318	0.0173418	0.303496	Purifying selection
								Potri.001G016100	PtrCLE40	Pop_G01G075600.T1	PagCLE40.1	0.019795	0.0474466	0.417205	Purifying selection	Potom09G0225100.1	PtoCLE17.2	Pop_A09G028836.T1	PagCLE17.6	0.0160577	0	None	None
								Potri.001G049700	PtrCLE44A	Pop_G01G074562.T1	PagCLE44.1	0.0130794	0.0400763	0.326361	Purifying selection	Potom09G0225100.1	PtoCLE17.2	Pop_G01G011332.T1	PagCLE21.3	0.128764	0.30511	0.422026	Purifying selection
								Potri.001G217500	PtrCLV3B	Pop_G01G005843.T1	PagCLV3.3	0.0541472	0.0525215	1.03095	Directional selection	Potom09G0263100.1	PtoCLV3.1	Pop_G01G005843.T1	PagCLV3.3	0.30914	0.829515	0.372676	Purifying selection
								Potri.001G274200	PtrCLE21C	Pop_G01G011332.T1	PagCLE21.3	0.0150759	0.0663416	0.227246	Purifying selection	Potom09G0263100.1	PtoCLV3.1	Pop_G09G027848.T1	PagCLV3.2	0.0220929	0.0591439	0.373545	Purifying selection
								Potri.001G376200	PtrCLE2	Pop_G01G058989.T1	PagCLE2	0.016305	0	None	None	Potom09G0225100.1	PtoCLE17.2	Pop_G09G031626.T1	PagCLE17.5	0.0436884	0.0159157	2.74499	Directional selection
								Potri.003G124000	PtrCLE14D	Pop_G01G010721.T1	PagCLE14.8	0.105152	0.202172	0.520109	Purifying selection	Potom02G0311000.1	PtoCLE25.7	Pop_A02G066095.T1	PagCLE25.7	0.0135215	0.0237644	0.568982	Purifying selection
								Potri.003G156000	PtrCLE41D	Pop_G01G002786.T1	PagCLE41.4	0.0915345	0.29416	0.311173	Purifying selection	Potom02G0311000.1	PtoCLE25.7	Pop_A14G029853.T1	PagCLE25.9	0.100677	0.239298	0.420721	Purifying selection
								Potri.003G178500	PtrCLE44B	Pop_G01G074562.T1	PagCLE44.1	0.117504	0.309507	0.379648	Purifying selection	Potom02G0311000.1	PtoCLE25.7	Pop_G14G044125.T1	PagCLE25.8	0.11623	0.252842	0.459694	Purifying selection
								Potri.009G068800	PtrCLE17B	Pop_G01G011332.T1	PagCLE21.3	0.0804838	0.304099	0.264663	Purifying selection	Potom12G0200900.1	PtoCLE41.1	Pop_G12G011600.T1	PagCLE41.2	0.0919564	0.158257	0.581057	Purifying selection
								Potri.009G020300	PtrCLV3A	Pop_G01G005843.T1	PagCLV3.3	0.160315	0.674249	0.237769	Purifying selection	Potom01G0694100.1	PtoCLE40.2	Pop_A01G029662.T1	PagCLE40.2	0.00490198	0	None	None
								Potri.019G090800	PtrCLE3A	Pop_G01G058989.T1	PagCLE2	0.535315	1.62089	0.33026	Purifying selection	Potom01G0649600.1	PtoCLE41.3	Pop_A01G074751.T1	PagCLE41.3	0.00452832	0	None	None
								Potri.002G241300	PtrCLE41B	Pop_G02G015855.T1	PagCLE41.1	0.00395649	0.0631287	0.0626733	Purifying selection	Potom01G0535400.1	PtoCLV3.3	Pop_A01G054573.T1	PagCLV3.4	0.0081968	0.0487977	0.167975	Purifying selection
								Potri.001G049700	PtrCLE44A	Pop_G03G055727.T1	PagCLE44.3	0.137199	0.314633	0.43606	Purifying selection	Potom01G0493900.1	PtoCLE21.2	Pop_A01G067203.T1	PagCLE21.2	0	0	NaN	None
								Potri.003G124000	PtrCLE14D	Pop_G03G077946.T1	PagCLE14.5	0.0274916	0.0604644	0.454675	Purifying selection	Potom01G0649600.1	PtoCLE41.3	Pop_A03G019872.T1	PagCLE41.6	0.105696	0.205725	0.513774	Purifying selection
								Potri.003G156000	PtrCLE41D	Pop_G03G013601.T1	PagCLE41.5	0.0267459	0.0664887	0.402263	Purifying selection	Potom01G0493900.1	PtoCLE21.2	Pop_A09G028836.T1	PagCLE17.6	0.11016	0.306129	0.359849	Purifying selection
								Potri.003G178500	PtrCLE44B	Pop_G03G055727.T1	PagCLE44.3	0.0269541	0.0316391	0.851921	Purifying selection	Potom01G0694100.1	PtoCLE40.2	Pop_G01G075600.T1	PagCLE40.1	0.00984024	0.0154446	0.637133	Purifying selection
								Potri.001G376100	PtrCLE1A	Pop_G04G051941.T1	PagCLE6.2	0.530116	NaN	NaN	None	Potom01G0649600.1	PtoCLE41.3	Pop_G01G002786.T1	PagCLE41.4	0.00452832	0.0321765	0.140734	Purifying selection
								Potri.001G376200	PtrCLE2	Pop_G04G051938.T1	PagCLE3.2	0.438999	2.36138	0.185907	Purifying selection	Potom01G0535400.1	PtoCLV3.3	Pop_G01G005843.T1	PagCLV3.3	0.00502094	0.0592901	0.0846843	Purifying selection
								Potri.004G053700	PtrCLE6B	Pop_G04G051941.T1	PagCLE6.2	0.0498108	0.0799425	0.623083	Purifying selection	Potom01G0493900.1	PtoCLE21.2	Pop_G01G011332.T1	PagCLE21.3	0	0.0320905	0	None
								Potri.011G063700	PtrCLE6A	Pop_G04G051941.T1	PagCLE6.2	0.135281	0.422988	0.319823	Purifying selection	Potom01G0649600.1	PtoCLE41.3	Pop_G03G013601.T1	PagCLE41.5	0.110584	0.229743	0.481338	Purifying selection
								Potri.005G034000	PtrCLV3C	Pop_G05G072279.T1	PagCLV3.6	0.0481265	0	None	None	Potom01G0493900.1	PtoCLE21.2	Pop_G09G031626.T1	PagCLE17.5	0.0982712	0.328691	0.298977	Purifying selection
								Potri.013G023500	PtrCLE27C	Pop_G05G072279.T1	PagCLV3.6	0.196403	0.248566	0.790143	Purifying selection	Potom15G0007500.1	PtoCLE14.2	Pop_A12G007954.T1	PagCLE14.4	0.172916	0.510082	0.338997	Purifying selection
								Potri.006G036700	PtrCLE17A	Pop_G06G089709.T1	PagCLE17.4	0.030461	0.132209	0.2304	Purifying selection	Potom15G0007500.1	PtoCLE14.2	Pop_A15G014646.T1	PagCLE14.1	0.0252337	0.0976989	0.25828	Purifying selection
								Potri.008G086100	PtrCLE45B	Pop_G08G058601.T1	PagCLE45.3	0.0140574	0.0321334	0.43747	Purifying selection	Potom15G0007500.1	PtoCLE14.2	Pop_G12G084595.T1	PagCLE14.3	0.166567	0.541833	0.307414	Purifying selection
								Potri.008G093500	PtrCLE10A	Pop_G08G058163.T1	PagCLE10.2	0.0231977	0.0568454	0.408085	Purifying selection	Potom15G0007500.1	PtoCLE14.2	Pop_G15G034158.T1	PagCLE14.2	0.0150255	0.0979651	0.153376	Purifying selection
								Potri.008G115600	PtrCLE13A	Pop_G08G058403.T1	PagCLE13.3	0.0112926	0.0432812	0.260911	Purifying selection	Potom17G0179900.1	PtoCLE25.5	Pop_A17G075002.T1	PagCLE25.5	0.0263996	0.0162388	1.62571	Directional selection
								Potri.008G120800	PtrCLE27A	Pop_G08G058463.T1	PagCLE27.2	0.0120323	0.0625362	0.192406	Purifying selection	Potom17G0179900.1	PtoCLE25.5	Pop_G17G066982.T1	PagCLE25.6	0.0264345	0.0161731	1.63447	Directional selection
								Potri.008G191500	PtrCLE25A	Pop_G08G082141.T1	PagCLE25.1	0.06552	0.0944005	0.694064	Purifying selection	Potom10G0024400.1	PtoCLE25.4	Pop_A08G045857.T1	PagCLE25.2	0.224843	0.468806	0.479607	Purifying selection
								Potri.010G039800	PtrCLE25B	Pop_G08G082141.T1	PagCLE25.1	0.156025	0.417522	0.373692	Purifying selection	Potom10G0092600.1	PtoCLE27.2	Pop_A08G064032.T1	PagCLE27.1	0.0905271	0.224236	0.403713	Purifying selection
								Potri.010G124900	PtrCLE27B	Pop_G08G058463.T1	PagCLE27.2	0.0801323	0.232616	0.344483	Purifying selection	Potom10G0097100.1	PtoCLE13.1	Pop_A08G063967.T1	PagCLE13.1	0.124627	0.303653	0.410427	Purifying selection
								Potri.010G130400	PtrCLE13B	Pop_G08G058403.T1	PagCLE13.3	0.133044	0.30587	0.43497	Purifying selection	Potom10G0125700.1	PtoCLE45.1	Pop_A08G063646.T1	PagCLE45.4	0.120966	0.174699	0.692425	Purifying selection
								Potri.010G160600	PtrCLE10B	Pop_G08G058163.T1	PagCLE10.2	0.200057	0.237342	0.842904	Purifying selection	Potom10G0024400.1	PtoCLE25.4	Pop_A10G047680.T1	PagCLE25.3	0.00402146	0.0129873	0.309644	Purifying selection
								Potri.010G169300	PtrCLE45A	Pop_G08G058601.T1	PagCLE45.3	0.110152	0.155056	0.710398	Purifying selection	Potom10G0092600.1	PtoCLE27.2	Pop_A10G069350.T1	PagCLE27.4	0	0.0173418	0	None
								Potri.001G274200	PtrCLE21C	Pop_G09G031626.T1	PagCLE17.5	0.0865271	0.326489	0.265023	Purifying selection	Potom10G0125700.1	PtoCLE45.1	Pop_A10G069415.T1	PagCLE45.2	0	0	NaN	None
								Potri.001G217500	PtrCLV3B	Pop_G09G027848.T1	PagCLV3.2	0.184496	0.546809	0.337404	Purifying selection	Potom10G0024400.1	PtoCLE25.4	Pop_G08G082141.T1	PagCLE25.1	0.225903	0.453716	0.497895	Purifying selection
								Potri.009G020300	PtrCLV3A	Pop_G09G027848.T1	PagCLV3.2	0.0401732	0.0441846	0.909214	Purifying selection	Potom10G0092600.1	PtoCLE27.2	Pop_G08G058463.T1	PagCLE27.2	0.0955518	0.246495	0.387642	Purifying selection
								Potri.009G068800	PtrCLE17B	Pop_G09G031626.T1	PagCLE17.5	0.0161008	0.0486657	0.330845	Purifying selection	Potom10G0097100.1	PtoCLE13.1	Pop_G08G058403.T1	PagCLE13.3	0.133971	0.302765	0.442492	Purifying selection
								Potri.008G086100	PtrCLE45B	Pop_G10G047812.T1	PagCLE45.1	0.120864	0.215762	0.560174	Purifying selection	Potom10G0125700.1	PtoCLE45.1	Pop_G08G058601.T1	PagCLE45.3	0.120966	0.15528	0.779016	Purifying selection
								Potri.008G093500	PtrCLE10A	Pop_G10G047899.T1	PagCLE10.4	0.145861	0.315145	0.462837	Purifying selection	Potom10G0092600.1	PtoCLE27.2	Pop_G10G048265.T1	PagCLE27.3	0.017622	0.0173418	1.01615	Directional selection
								Potri.008G120800	PtrCLE27A	Pop_G10G048265.T1	PagCLE27.3	0.0934068	0.234733	0.397927	Purifying selection	Potom10G0125700.1	PtoCLE45.1	Pop_G10G047812.T1	PagCLE45.1	0.0236893	0.0479524	0.494017	Purifying selection
								Potri.008G191500	PtrCLE25A	Pop_G10G027245.T1	PagCLE25.4	0.160151	0.396051	0.404371	Purifying selection	Potom10G0024400.1	PtoCLE25.4	Pop_G10G027245.T1	PagCLE25.4	0.0202647	0.0131151	1.54514	Directional selection
								Potri.010G124900	PtrCLE27B	Pop_G10G048265.T1	PagCLE27.3	0.0120404	0.0654366	0.184001	Purifying selection	Potom03G0211400.1	PtoCLE44.1	Pop_A01G079895.T1	PagCLE44.2	0.151868	0.306605	0.495321	Purifying selection
								Potri.010G160600	PtrCLE10B	Pop_G10G047899.T1	PagCLE10.4	0.0279473	0.102068	0.273811	Purifying selection	Potom03G0211400.1	PtoCLE44.1	Pop_A03G019887.T1	PagCLE44.4	0.133589	0.104269	1.2812	Directional selection
								Potri.010G169300	PtrCLE45A	Pop_G10G047812.T1	PagCLE45.1	0.0141291	0.0478886	0.295042	Purifying selection	Potom03G0211400.1	PtoCLE44.1	Pop_G01G074562.T1	PagCLE44.1	0.169735	0.34656	0.489771	Purifying selection
								Potri.010G039800	PtrCLE25B	Pop_G10G027245.T1	PagCLE25.4	0.00801343	0.0687767	0.116514	Purifying selection	Potom03G0211400.1	PtoCLE44.1	Pop_G03G055727.T1	PagCLE44.3	0.146116	0.103874	1.40666	Directional selection
								Potri.001G381100	PtrCLE44C	Pop_G11G077844.T1	PagCLE44.5	0.154136	0.327634	0.470452	Purifying selection	Potom11G0201600.1	PtoCLE6.1	Pop_A04G019648.T1	PagCLE6.6	0.119731	0.48221	0.248296	Purifying selection
								Potri.011G102400	PtrCLE44D	Pop_G11G077844.T1	PagCLE44.5	0.0548417	0.0730059	0.751195	Purifying selection	Potom11G0201600.1	PtoCLE6.1	Pop_A11G056634.T1	PagCLE6.1	0.0119763	0.0169499	0.706572	Purifying selection
								Potri.003G124000	PtrCLE14D	Pop_G12G084595.T1	PagCLE14.3	0.600774	1.77558	0.338353	Purifying selection	Potom11G0176600.1	PtoCLE44.3	Pop_A11G021600.T1	PagCLE44.6	0	0	NaN	None
								Potri.010G130400	PtrCLE13B	Pop_G12G086064.T1	PagCLE13.2	0.278673	1.48944	0.187099	Purifying selection	Potom11G0176600.1	PtoCLE44.3	Pop_G11G077844.T1	PagCLE44.5	0.0318806	0.0176739	1.80383	Directional selection
								Potri.012G019400	PtrCLE41A	Pop_G12G011600.T1	PagCLE41.2	0.0206435	0.0405504	0.509082	Purifying selection
								Potri.012G059600	PtrCLE13C	Pop_G12G086064.T1	PagCLE13.2	0.052195	0.030004	1.7396	Directional selection
								Potri.012G138100	PtrCLE14C	Pop_G12G084595.T1	PagCLE14.3	0.0153197	0.03235	0.47356	Purifying selection
								Potri.015G139900	PtrCLE14B	Pop_G12G084595.T1	PagCLE14.3	0.14667	0.442433	0.331508	Purifying selection
								Potri.005G034000	PtrCLV3C	Pop_G13G071179.T1	PagCLE27.6	0.194137	0.272775	0.71171	Purifying selection
								Potri.013G023500	PtrCLE27C	Pop_G13G071179.T1	PagCLE27.6	0.0235544	0.0631953	0.372725	Purifying selection
								Potri.013G119100	PtrCLE4A	Pop_G13G034695.T1	PagCLE4.2	0.0363928	0.128795	0.282563	Purifying selection
								Potri.019G091100	PtrCLE4B	Pop_G13G034695.T1	PagCLE4.2	0.15279	0.284139	0.537729	Purifying selection
								Potri.002G121800	PtrCLE25D	Pop_G14G044125.T1	PagCLE25.8	0.113094	0.212921	0.531152	Purifying selection
								Potri.012G138100	PtrCLE14C	Pop_G15G034158.T1	PagCLE14.2	0.179491	0.539755	0.332541	Purifying selection
								Potri.015G139900	PtrCLE14B	Pop_G15G034158.T1	PagCLE14.2	0.0412121	0.0818249	0.503662	Purifying selection
								Potri.006G036700	PtrCLE17A	Pop_G16G025631.T1	PagCLE17.2	0.103208	0.353639	0.291847	Purifying selection
								Potri.017G074600	PtrCLE25C	Pop_G17G066982.T1	PagCLE25.6	0.0184625	0	None	None
								Potri.019G090800	PtrCLE3A	Pop_G19G009571.T1	PagCLE3.7	0.0494685	0.0686193	0.720912	Purifying selection
								Potri.019G090900	PtrCLE3B	Pop_G19G009572.T1	PagCLE3.3	0.0208166	0	None	None

## Sheet: Table S7
Table S7. Statistics of different types of cis-acting regulatory elements in the promoter of CLE genes in P. tirchocarpa.
Gene name	The number of different types of cis-acting elements
	Stress response					Hormonal regulation									Plant development								Light responsive
	LTR	MBS	GC-motif	TC-rich repeats	ARE	ABRE	AuxRR-core	TGA-element	GARE-motif	TATC-box	P-box	CGTCA-motif	TGACG-motif	TCA-element	RY-element	O2-site	CAT-box	GCN4_motif	circadian	HD-Zip 1	MBSI	MSA-like	MRE	Box 4	AT1-motif	GATA-motif	GT1-motif	G-Box	G-box	3-AF1 binding site	chs-Unit 1 m1	chs-CMA1a/2a	Gap-box	I-box	TCCC-motif	TCT-motif	ACE	Box Ⅱ	ATCT-motif	AE-box	LAMP-element	ATC-motif	Sp1	L-box	sbp-CMA1c	GTGGC-motif	GATT-motif	GA-motif	AAAC-motif
PtrCLE1A	2	1	0	0	2	1	0	1	0	0	0	2	2	0	0	1	1	0	0	0	0	0	0	3	1	4	0	0	0	0	1	1	0	0	0	3	0	0	0	0	0	0	1	0	0	0	0	0	0
PtrCLE1B	1	0	0	2	3	4	0	1	0	0	0	2	2	2	0	0	0	0	0	0	0	0	0	3	1	0	0	0	2	1	0	0	0	0	1	2	1	0	1	0	0	0	0	0	0	0	0	0	0
PtrCLE2	1	0	1	2	2	4	0	0	0	1	0	0	0	1	1	1	0	1	0	0	0	0	0	1	0	3	0	2	2	1	0	0	0	0	0	3	0	0	0	1	0	0	0	0	0	0	0	0	0
PtrCLE3A	0	0	0	3	3	0	0	0	0	0	1	1	1	1	0	0	0	0	0	0	0	0	1	3	0	2	2	0	0	0	0	0	0	0	0	1	0	0	0	0	0	0	0	0	0	0	0	0	0
PtrCLE3B	0	0	0	1	2	2	0	0	0	0	0	2	2	1	0	0	0	0	0	0	0	0	0	3	0	2	2	0	2	0	0	1	0	1	0	1	0	0	2	0	1	0	0	0	0	0	0	0	0
PtrCLE4A	0	1	0	0	4	0	0	0	0	0	0	1	1	0	0	0	1	1	0	0	0	0	2	8	0	2	1	0	0	0	0	0	0	2	0	0	0	0	0	2	0	0	0	0	0	0	0	0	0
PtrCLE4B	0	0	0	3	1	0	0	1	0	0	0	1	1	0	0	0	1	0	0	0	1	0	1	4	0	2	0	0	0	0	0	2	0	0	0	0	0	0	0	0	0	0	0	0	0	0	0	0	1
PtrCLE5	1	0	0	1	2	1	0	0	0	0	0	0	0	0	0	1	1	0	0	0	0	0	0	5	1	3	0	0	2	0	0	0	0	1	0	0	0	0	0	0	0	0	0	0	0	0	0	0	0
PtrCLE6A	0	3	0	0	2	1	0	0	2	0	1	2	2	0	0	1	0	0	0	1	0	0	0	1	0	1	2	1	1	0	0	0	0	3	0	2	0	1	1	0	0	0	0	0	0	0	0	0	0
PtrCLE6B	0	2	0	1	0	3	1	0	0	0	0	0	0	0	0	2	0	0	0	0	0	0	0	2	0	1	4	1	1	0	0	0	0	0	0	0	0	0	0	1	0	0	0	0	0	0	0	0	0
PtrCLE9	0	0	1	0	1	1	0	0	1	0	0	0	0	0	0	0	1	0	0	0	0	0	1	4	1	1	1	0	2	0	0	0	0	2	1	0	0	0	0	0	0	0	0	0	0	0	0	0	0
PtrCLE10A	0	1	0	1	1	4	1	0	0	0	0	1	1	2	0	1	1	1	0	0	0	0	1	4	1	1	1	1	4	0	0	0	0	0	1	1	0	0	0	0	0	0	0	0	0	0	0	1	0
PtrCLE10B	0	1	0	0	1	0	0	0	0	0	1	0	0	0	0	0	2	0	1	0	0	0	0	3	1	0	1	0	0	0	0	0	0	0	0	0	0	0	0	1	0	0	0	0	0	0	0	0	0
PtrCLE13A	0	1	0	0	2	3	0	0	0	0	0	0	0	0	0	0	0	0	0	0	0	0	0	2	0	0	1	0	3	1	0	0	0	0	0	1	0	0	0	0	0	1	0	0	0	0	0	0	0
PtrCLE13B	0	1	0	0	3	2	0	0	2	1	0	0	0	1	0	0	0	0	0	0	0	0	0	5	1	0	1	1	1	0	0	0	0	0	0	1	0	0	0	0	1	0	0	0	0	0	0	0	0
PtrCLE13C	0	0	0	0	1	2	0	3	0	0	0	0	0	0	0	2	0	0	0	0	0	0	0	2	0	0	1	2	1	0	0	0	0	0	0	1	0	0	0	0	0	0	0	0	0	0	0	0	0
PtrCLE14A	0	0	0	0	2	1	0	1	0	0	0	2	2	3	0	2	1	0	0	0	0	0	0	3	0	1	2	1	0	0	0	0	0	1	1	0	0	0	0	0	0	0	0	0	0	0	0	0	0
PtrCLE14B	0	2	0	0	3	1	0	0	0	0	0	2	2	1	0	1	0	0	0	0	0	0	0	3	1	0	2	0	2	0	0	0	0	1	1	0	0	0	0	2	0	0	0	0	0	0	0	1	0
PtrCLE14C	0	3	0	1	1	1	0	1	0	0	0	1	1	0	1	0	0	0	0	0	0	0	0	1	0	1	2	0	1	0	0	0	0	0	0	2	0	0	0	3	0	0	0	0	0	0	0	0	0
PtrCLE14D	0	0	0	1	0	5	0	0	1	0	2	0	0	1	0	1	1	0	1	0	0	0	0	1	1	0	3	2	2	0	0	0	0	0	0	0	0	0	0	2	0	0	0	0	0	0	0	0	0
PtrCLE17A	0	1	0	1	3	2	0	0	0	0	2	0	0	0	1	1	0	2	1	0	0	0	0	5	1	1	4	1	1	0	0	0	0	1	1	0	0	0	0	2	0	0	0	0	0	0	0	0	0
PtrCLE17B	0	0	0	0	1	0	0	0	0	0	1	0	0	1	0	0	1	0	1	0	0	0	0	1	0	0	1	0	0	0	0	0	0	0	1	2	0	0	0	0	0	0	0	0	0	0	0	0	0
PtrCLE19	1	2	0	0	1	5	0	0	0	0	0	2	2	0	0	1	0	3	1	0	0	0	1	0	0	1	1	1	4	1	0	0	0	0	0	1	0	0	0	0	0	0	0	0	0	0	0	0	0
PtrCLE20	0	1	0	1	0	4	0	0	0	0	0	3	3	0	0	1	1	0	0	0	0	0	0	2	0	0	0	2	1	0	0	1	0	0	0	0	2	0	0	2	0	0	0	0	0	0	0	0	0
PtrCLE21A	1	1	0	0	2	0	0	0	0	0	0	1	1	1	0	0	0	1	0	0	0	0	0	6	0	1	1	0	2	0	0	0	0	4	0	0	0	0	0	1	0	0	0	0	0	0	0	0	0
PtrCLE21B	0	1	0	0	3	2	0	2	1	0	1	0	0	0	0	0	0	0	0	0	0	0	0	6	0	0	2	0	1	0	0	0	0	1	1	2	0	0	0	1	0	0	0	0	0	0	0	0	0
PtrCLE21C	0	0	0	0	4	2	0	0	0	0	0	0	0	0	0	0	0	0	0	0	0	0	2	2	0	0	2	0	2	1	0	0	0	0	1	0	1	0	0	0	0	0	0	0	0	0	0	0	0
PtrCLE22	0	0	1	0	4	5	1	0	0	0	1	2	2	1	0	0	0	0	0	0	0	0	0	5	1	0	0	1	2	0	0	0	1	0	0	0	1	0	0	0	0	0	0	0	0	0	0	0	0
PtrCLE25A	0	0	0	0	1	1	0	0	1	0	1	1	1	0	0	0	0	0	0	0	0	0	0	7	2	0	2	0	1	0	0	1	0	1	0	0	0	0	0	0	0	1	0	0	0	1	0	0	0
PtrCLE25B	0	0	0	2	2	2	0	0	1	0	1	2	2	0	0	0	1	0	2	0	0	0	0	0	0	0	0	1	1	0	1	1	0	1	0	3	0	0	0	0	0	2	1	0	0	1	0	0	0
PtrCLE25C	1	0	0	0	1	0	1	0	0	0	0	0	0	2	0	1	3	0	0	0	0	1	0	1	0	2	2	0	0	0	0	0	0	0	0	3	0	0	0	1	0	1	0	0	0	0	0	0	0
PtrCLE25D	0	2	0	2	2	0	0	0	0	0	0	1	1	0	0	0	0	0	1	0	0	0	0	0	0	2	2	0	1	0	0	0	0	2	1	0	0	0	0	0	0	0	0	0	0	0	0	0	0
PtrCLE27A	0	0	0	0	2	4	0	0	0	1	0	4	4	0	0	0	0	0	0	0	0	0	0	6	0	0	3	1	4	0	0	0	0	0	0	2	1	0	0	0	0	0	0	0	0	0	0	0	0
PtrCLE27B	0	0	0	1	1	5	0	0	0	1	0	3	3	0	0	0	0	0	0	0	0	0	1	4	0	2	2	2	3	0	0	0	1	1	0	1	0	0	0	0	0	0	0	0	0	0	0	0	0
PtrCLE27C	0	0	0	1	1	0	0	2	0	0	0	3	3	0	0	0	0	0	0	0	0	0	2	7	0	0	0	0	0	0	0	0	0	0	0	1	1	0	1	1	0	0	0	1	0	0	0	0	0
PtrCLE40	0	2	1	1	3	3	0	1	0	0	0	0	0	0	0	0	0	0	0	0	0	0	0	1	0	2	2	2	2	0	0	1	0	0	1	2	0	2	0	0	0	0	0	0	0	0	0	0	0
PtrCLE41A	0	0	0	1	1	1	0	0	0	0	0	1	1	1	0	0	0	0	2	0	0	0	1	5	0	2	4	1	0	0	0	1	0	1	2	1	0	0	0	0	0	0	1	0	0	0	0	0	0
PtrCLE41B	0	1	0	2	0	0	0	1	0	1	0	0	0	0	0	0	0	0	0	0	0	0	2	6	0	2	1	0	0	0	0	1	0	0	1	0	0	0	0	0	0	0	0	0	0	0	0	0	0
PtrCLE41C	0	0	0	0	1	2	1	1	1	1	0	0	0	2	0	0	0	0	0	0	1	0	0	3	0	1	2	1	2	0	0	0	0	0	2	0	0	0	0	2	2	0	0	0	0	0	0	0	0
PtrCLE41D	2	1	0	0	1	1	1	0	2	0	0	3	3	2	0	0	0	0	0	0	0	0	0	2	0	0	4	0	1	0	0	0	0	0	0	1	0	0	0	1	1	0	0	0	0	0	0	0	0
PtrCLE44A	0	1	0	0	6	1	0	0	0	0	2	0	0	2	0	1	0	0	0	0	0	0	0	5	0	0	4	1	0	0	0	0	0	0	1	1	0	0	1	0	0	0	0	0	0	0	0	0	0
PtrCLE44B	0	0	0	0	4	3	0	0	1	1	0	1	1	2	2	1	0	1	0	0	0	0	0	4	0	0	3	0	4	0	0	0	0	0	0	1	0	0	0	1	0	0	0	0	0	0	0	0	0
PtrCLE44C	0	0	0	0	3	4	0	0	0	0	0	2	2	0	0	1	1	0	0	1	0	0	1	1	0	1	5	2	2	0	0	0	0	0	0	1	0	0	0	0	0	0	0	0	0	0	0	0	0
PtrCLE44D	0	0	0	0	3	1	0	0	0	0	1	0	0	1	0	0	0	0	0	0	0	0	0	2	1	1	1	1	1	0	0	0	0	1	0	3	0	0	0	1	0	0	1	0	0	0	0	1	0
PtrCLE45A	0	0	0	0	5	0	0	1	0	0	0	1	1	2	0	1	1	1	0	0	0	0	0	1	0	2	1	0	0	0	0	0	1	1	0	0	0	0	0	1	0	0	0	0	0	0	0	0	0
PtrCLE45B	0	0	0	0	1	2	0	1	0	0	0	0	0	1	0	1	1	0	1	0	0	0	0	1	0	1	1	0	1	0	0	0	0	0	0	0	0	0	0	2	0	0	0	0	1	0	0	0	0
PtrCLE46A	0	0	0	0	1	0	0	1	0	0	0	1	1	0	0	2	0	0	0	0	0	0	1	7	1	0	3	0	0	0	0	0	1	1	0	1	0	0	0	0	0	0	0	0	0	1	0	0	0
PtrCLE46B	0	1	0	0	4	0	0	0	0	0	0	0	0	0	0	1	0	0	0	1	1	0	2	4	1	2	0	0	0	0	0	0	0	1	0	1	0	0	0	1	0	0	0	0	0	0	1	0	1
PtrCLE46C	1	3	0	0	0	1	0	0	0	0	0	2	2	1	0	0	1	0	0	0	0	0	0	2	0	0	2	0	1	1	0	0	0	0	0	1	0	0	0	0	0	0	0	0	0	0	0	0	0
PtrCLV3A	0	2	0	2	0	1	0	0	0	0	0	4	4	1	0	2	1	0	1	0	0	0	2	9	3	0	0	0	1	0	0	0	0	0	1	2	0	0	1	0	0	0	0	0	0	0	0	0	0
PtrCLV3B	0	0	0	0	3	3	0	0	0	0	0	4	4	2	0	0	2	0	0	0	0	0	0	4	0	0	2	0	2	1	0	0	0	0	0	1	1	0	0	0	0	0	0	0	0	0	0	0	0
PtrCLV3C	0	0	0	3	2	0	0	1	0	0	0	1	1	1	0	0	1	0	0	0	0	0	1	4	0	0	4	0	0	1	0	1	0	1	1	1	0	0	1	2	0	0	0	0	0	0	0	0	0
[truncated: 1 more columns]

## Sheet: Table S8
Table S8. Statistics of different types of cis-acting regulatory elements in the promoter of CLE genes in P. tomentosa.
Gene name	The number of different types of cis-acting elements
	Stress response					Hormonal regulation									Plant development									Light responsive
	LTR	MBS	GC-motif	TC-rich repeats	ARE	ABRE	AuxRR-core	TGA-element	GARE-motif	TATC-box	P-box	CGTCA-motif	TGACG-motif	TCA-element	RY-element	O2-site	CAT-box	GCN4_motif	circadian	HD-Zip 1	MBSI	MSA-like	AACA_motif	MRE	Box 4	AT1-motif	GATA-motif	GT1-motif	G-Box	G-box	3-AF1 binding site	chs-Unit 1 m1	chs-CMA1a/2a	Gap-box	I-box	TCCC-motif	TCT-motif	ACE	Box Ⅱ	ATCT-motif	AE-box	LAMP-element	ATC-motif	Sp1	L-box	sbp-CMA1c	GTGGC-motif	GATT-motif	GA-motif
PtoCLE3.1	1	1	0	1	6	1	0	0	1	0	0	2	2	3	0	1	1	0	0	0	0	0	0	1	2	0	2	0	1	0	0	0	0	0	3	0	3	1	0	0	1	0	0	0	0	0	0	0	0
PtoCLE3.2	1	0	0	1	3	0	0	0	0	0	2	0	0	2	0	0	1	1	0	0	0	0	0	1	4	1	1	1	0	0	0	0	0	1	1	0	1	1	0	1	2	0	0	0	0	0	0	0	1
PtoCLE3.3	1	0	0	3	3	0	0	0	0	0	1	0	0	2	0	0	0	0	1	0	0	0	0	1	3	0	0	0	0	0	0	0	1	0	0	0	2	1	0	0	2	0	1	0	0	0	0	0	1
PtoCLE6.1	1	4	0	0	4	2	0	0	0	0	1	3	3	1	0	1	0	0	0	0	0	0	0	0	1	0	0	1	1	1	0	0	0	0	1	3	0	0	0	0	4	0	0	0	0	0	0	0	0
PtoCLE6.2	1	5	0	0	4	1	0	0	0	0	0	1	1	1	0	2	0	0	0	0	0	0	0	0	1	0	0	1	0	1	0	0	0	0	0	2	0	0	0	0	4	0	0	0	0	0	0	0	0
PtoCLE6.3	2	0	1	1	2	0	0	0	0	0	1	1	1	0	0	1	0	0	0	0	0	0	0	2	3	0	1	4	0	0	0	0	0	0	0	1	1	0	0	0	0	0	1	1	1	0	0	0	0
PtoCLE6.4	0	1	0	0	1	2	0	0	0	0	1	2	2	0	0	1	0	0	0	0	0	0	0	0	2	0	3	1	1	2	0	0	1	0	1	2	3	0	0	0	0	0	0	0	0	0	0	0	0
PtoCLE13.1	0	0	0	0	2	1	0	1	2	1	0	0	0	1	0	1	0	0	0	0	0	0	0	1	6	1	0	0	0	0	0	1	0	0	0	0	1	0	0	0	0	0	0	0	0	0	1	0	1
PtoCLE13.2	0	1	0	0	2	0	0	0	1	1	0	0	0	0	0	1	0	0	0	0	0	0	0	1	7	1	0	0	0	0	0	0	0	0	0	0	2	0	0	0	0	0	0	0	0	0	1	0	0
PtoCLE14.1	0	2	0	0	3	1	0	0	0	0	1	1	1	0	0	1	1	0	0	0	1	0	0	0	4	0	1	3	0	1	0	0	0	0	1	1	0	0	0	4	0	0	0	0	0	0	0	0	1
PtoCLE14.2	0	1	0	0	2	2	0	0	0	0	1	0	0	1	0	2	1	0	0	0	1	0	0	0	2	2	0	3	1	1	0	0	0	0	0	0	0	0	0	3	0	0	0	0	0	0	0	0	1
PtoCLE17.1	0	0	0	0	1	1	1	0	0	0	1	0	0	0	0	0	1	0	0	0	0	1	1	1	1	1	1	0	0	0	0	0	1	0	0	0	2	0	0	0	0	0	0	0	0	0	0	0	0
PtoCLE17.2	0	0	0	0	1	0	0	0	0	0	2	0	0	0	0	0	1	0	0	0	0	0	0	1	1	1	0	1	0	0	0	0	0	0	0	1	2	0	0	0	0	0	0	0	0	0	0	0	0
PtoCLE21.1	0	1	0	0	3	2	0	0	1	0	1	2	2	0	0	2	1	1	0	1	0	0	0	0	1	0	0	0	1	0	1	0	0	0	0	0	1	0	0	0	0	0	0	0	0	0	0	0	0
PtoCLE21.2	0	0	0	0	5	0	0	1	0	0	0	1	1	1	0	0	0	0	0	0	0	0	0	0	3	0	0	3	0	0	1	0	0	0	0	0	0	0	0	0	1	0	0	0	0	0	0	0	0
PtoCLE25.1	0	0	0	0	3	1	0	0	1	0	1	0	0	0	0	0	1	0	0	0	0	0	0	0	8	3	0	2	0	1	0	0	0	0	1	0	0	0	0	0	1	0	0	0	0	0	1	0	0
PtoCLE25.2	0	1	0	0	3	0	0	0	0	0	1	1	1	0	1	0	1	0	1	0	0	0	0	0	9	2	0	2	0	0	0	0	0	0	0	0	0	0	0	0	1	0	1	0	0	0	0	0	0
PtoCLE25.3	0	0	0	0	3	1	0	1	2	0	1	2	2	0	0	1	0	0	1	0	0	0	0	0	3	0	0	0	0	1	0	0	0	0	1	0	1	0	0	0	3	0	1	0	0	0	1	0	0
PtoCLE25.4	0	0	0	0	2	3	0	1	2	0	1	2	2	1	0	1	0	0	1	0	0	0	0	0	2	1	0	1	0	3	0	0	1	0	1	0	1	0	0	0	2	0	1	0	0	0	1	0	0
PtoCLE25.5	1	0	0	0	0	1	1	0	0	0	1	0	0	3	0	2	2	0	0	0	0	1	0	0	1	0	2	2	1	0	0	0	0	0	0	0	3	0	0	0	2	0	0	0	0	0	0	0	0
PtoCLE25.6	1	0	0	0	1	0	1	0	0	0	1	1	1	2	0	1	2	0	0	0	0	1	0	0	1	0	2	2	0	0	0	0	0	0	1	0	3	0	0	0	2	0	0	0	0	0	0	0	0
PtoCLE25.7	0	2	0	2	3	1	0	0	0	0	0	1	1	0	0	0	0	0	0	0	0	0	0	0	0	0	1	0	1	0	0	0	0	0	0	0	0	0	1	0	0	0	0	0	0	0	0	0	0
PtoCLE27.1	1	0	0	0	0	3	0	1	0	0	0	0	0	0	0	0	0	0	0	0	0	0	0	1	8	0	0	6	0	3	0	0	0	0	1	1	3	1	0	0	0	0	0	0	0	0	0	0	0
PtoCLE27.2	0	0	0	0	0	6	0	1	0	1	0	3	3	1	0	0	0	0	0	0	0	0	0	1	4	0	2	2	2	4	0	0	0	1	1	0	1	0	0	0	0	0	0	0	0	0	0	0	0
PtoCLE27.3	0	0	0	1	2	0	0	2	0	0	1	1	1	0	0	0	0	0	0	0	0	0	0	1	8	0	0	0	0	1	0	0	0	0	0	0	0	1	0	1	2	0	0	0	1	0	0	0	0
PtoCLE27.4	0	0	0	1	1	4	0	2	0	0	1	2	2	0	0	0	0	1	0	0	1	0	0	1	4	0	0	2	1	5	0	0	1	0	0	0	1	0	0	0	2	0	0	0	1	0	0	0	0
PtoCLE40.1	0	3	1	1	2	3	0	1	0	0	0	0	0	0	0	1	0	0	0	0	0	0	0	0	1	0	1	2	2	2	0	0	0	0	0	1	2	0	2	0	0	0	0	0	0	0	0	0	0
PtoCLE40.2	0	3	1	1	3	4	0	1	0	0	0	0	0	0	0	0	0	0	0	0	0	0	0	0	1	0	1	2	2	2	0	1	0	0	0	1	2	0	2	0	0	0	1	0	0	0	0	0	0
PtoCLE41.1	0	0	0	1	1	1	0	0	0	0	0	1	1	1	0	0	0	0	1	0	0	0	0	1	5	0	0	2	1	1	0	0	1	0	0	2	0	0	0	0	1	0	0	1	0	0	0	0	1
PtoCLE41.2	0	1	0	1	1	3	0	0	0	0	0	0	0	1	0	1	0	0	1	0	0	0	0	1	6	0	1	2	2	0	0	0	1	0	0	2	0	0	0	0	0	0	0	1	0	0	0	0	1
PtoCLE41.3	0	0	0	1	1	2	1	1	1	0	0	1	1	2	1	0	0	0	0	0	2	0	0	0	1	0	2	2	0	3	0	0	0	0	0	5	0	0	0	0	1	1	0	0	0	0	0	0	0
PtoCLE41.4	1	0	1	0	2	2	0	0	0	0	0	3	3	4	0	0	0	0	0	0	1	0	0	0	2	1	0	7	2	1	0	0	0	0	0	1	0	0	0	0	0	1	0	0	0	0	0	0	0
PtoCLE44.1	0	1	1	0	2	2	1	0	0	0	0	2	2	2	1	0	0	0	0	0	0	0	0	0	5	0	1	2	0	4	0	0	1	0	0	0	2	0	0	0	0	0	1	1	0	0	0	0	0
PtoCLE44.3	0	2	0	0	1	1	0	1	0	0	1	1	1	1	0	0	1	0	0	0	0	0	0	0	1	1	1	0	1	0	0	0	0	0	0	1	1	0	0	1	2	0	0	0	0	0	0	0	0
PtoCLE44.4	0	2	0	0	3	0	0	0	0	0	0	0	0	0	0	0	1	0	0	0	0	0	0	0	1	1	1	0	0	0	1	0	0	0	1	1	2	0	0	0	2	0	0	0	0	0	0	0	0
PtoCLE45.1	0	2	0	0	6	0	0	1	0	0	0	0	0	2	0	1	0	1	0	0	0	0	0	0	3	0	2	1	0	0	0	0	0	0	0	0	0	0	0	0	1	0	1	1	0	0	0	0	0
PtoCLE45.2	0	0	0	0	1	1	1	1	0	0	1	0	0	0	0	1	1	0	1	0	0	0	0	0	1	0	2	0	0	0	0	0	0	0	0	0	0	0	0	0	2	0	0	1	0	1	0	0	0
PtoCLE45.3	0	1	0	0	4	0	0	1	0	0	0	1	1	3	0	1	1	1	0	0	0	0	0	0	1	0	1	1	0	0	0	0	0	1	1	0	1	0	0	0	2	0	0	0	0	0	0	0	0
PtoCLE46.1	0	0	0	0	1	1	0	0	0	0	1	1	1	0	0	1	0	0	0	0	0	0	0	0	9	1	0	1	1	0	0	0	0	0	1	0	2	0	0	0	0	0	0	0	0	0	0	0	0
PtoCLE46.2	0	1	0	1	3	0	0	0	0	0	0	0	0	0	0	3	0	0	0	1	0	0	0	2	4	1	2	0	0	0	0	0	1	0	0	0	1	0	0	0	0	0	0	0	0	0	0	1	0
PtoCLV3.1	0	1	0	0	1	0	0	0	0	1	0	3	3	0	0	1	0	1	1	0	0	0	0	3	6	0	1	0	0	1	0	0	1	0	0	1	0	0	0	0	0	0	1	0	0	0	0	0	1
PtoCLV3.2	1	2	0	0	1	0	0	0	0	0	0	4	4	0	0	1	0	1	0	0	0	0	0	2	7	0	0	0	0	0	0	0	1	0	0	1	0	0	0	0	0	0	1	0	0	0	0	0	0
PtoCLV3.3	0	0	0	0	1	7	1	0	0	0	0	9	9	1	0	0	1	0	0	0	0	0	0	0	2	0	0	4	0	1	0	0	0	0	0	0	0	0	0	0	0	0	0	0	0	0	0	0	0
PtoCLV3.4	0	0	0	0	2	1	1	0	0	0	0	6	6	1	0	1	1	0	0	0	0	0	0	0	3	1	0	3	0	1	0	0	0	0	0	0	0	0	0	1	0	0	0	0	0	0	0	0	0
[truncated: 1 more columns]

## Sheet: Table S9
Table S9. Statistics of different types of cis-acting regulatory elements in the promoter of CLE genes in P. alba × P. glandulosa.
Gene name	The number of different types of cis-acting elements
	Stress response					Hormonal regulation										Plant development										Light responsive
	LTR	MBS	GC-motif	TC-rich repeats	ARE	ABRE	AuxRR-core	TGA-element	TGA-box	GARE-motif	TATC-box	P-box	CGTCA-motif	TGACG-motif	TCA-element	RY-element	O2-site	CAT-box	GCN4-motif	circadian	HD-Zip 1	MBSI	MSA-like	motif I	AACA_motif	MRE	Box 4	AT1-motif	GATA-motif	GT1-motif	G-Box	G-box	3-AF1 binding site	chs-Unit 1 m1	chs-CMA1a/2a/2c	Gap-box	I-box	TCCC-motif	TCT-motif	ACE	Box Ⅱ	ATCT-motif	AE-box	LAMP-element	ATC-motif	Sp1	L-box	sbp-CMA1c	GTGGC-motif
PagCLE1	3	0	0	1	2	1	0	0	0	0	0	0	1	1	1	0	1	0	0	1	0	0	0	0	0	0	2	0	0	0	0	1	0	0	0	0	0	0	0	0	0	0	1	0	0	0	0	0	0
PagCLE2	1	0	1	1	2	4	0	1	0	0	1	0	0	0	1	1	1	0	1	1	0	0	0	0	0	1	2	0	4	0	2	2	1	0	0	0	0	0	3	0	0	1	1	0	0	0	0	0	0
PagCLE3.1	0	0	0	0	1	0	0	0	0	0	0	0	1	1	2	1	0	1	0	1	0	0	0	0	0	1	1	0	2	3	0	1	0	0	0	0	1	1	1	0	0	0	1	0	0	0	0	0	0
PagCLE3.2	0	0	0	1	1	0	0	0	0	0	0	1	2	2	0	1	0	1	0	1	0	0	0	0	0	3	0	0	1	1	0	1	0	0	1	0	0	1	2	0	0	0	1	0	0	0	0	0	0
PagCLE3.3	0	0	0	0	2	4	0	0	0	0	0	0	1	1	1	0	0	0	0	0	0	0	0	0	0	0	5	0	2	1	0	4	0	0	1	0	0	0	0	0	0	2	0	0	0	0	0	0	0
PagCLE3.4	0	0	0	0	1	5	0	0	0	1	0	0	1	1	1	0	0	0	1	0	0	0	0	0	0	0	6	0	3	1	0	5	0	0	1	0	2	0	1	0	0	2	0	0	0	0	0	0	0
PagCLE3.5	0	1	0	0	0	5	0	0	0	0	1	0	3	3	0	1	0	1	0	0	0	0	0	0	0	0	1	0	1	0	3	1	0	0	0	0	0	0	0	0	0	0	0	0	1	0	0	0	0
PagCLE3.6	2	0	0	1	2	0	0	0	0	0	0	0	0	0	1	0	0	0	0	0	0	1	0	0	0	0	3	0	1	1	0	0	0	0	0	0	0	0	2	0	0	0	2	0	0	0	0	0	0
PagCLE3.7	1	1	0	0	5	0	0	0	0	0	0	1	2	2	3	0	0	0	0	0	0	0	0	0	0	1	2	0	1	1	0	0	0	0	0	0	4	0	2	0	0	0	1	0	0	0	0	0	0
PagCLE3.8	1	1	0	1	6	0	0	0	0	0	0	1	2	2	4	0	0	0	0	0	0	0	0	0	0	1	3	0	2	1	0	0	0	0	0	0	3	0	0	1	0	0	1	0	0	0	0	0	0
PagCLE3.9	0	1	1	0	2	3	0	0	0	2	0	0	1	1	0	1	0	0	0	0	0	0	0	1	0	0	1	0	3	0	1	2	0	0	1	0	0	0	0	0	0	0	1	0	0	0	0	0	0
PagCLE3.10	0	2	1	1	0	2	0	0	0	0	0	0	1	1	1	1	0	0	0	0	0	0	0	2	0	0	3	0	6	0	0	2	0	0	2	0	1	1	0	0	0	0	1	0	0	0	0	0	0
PagCLE4.1	2	0	0	2	2	3	0	1	0	0	0	0	1	1	0	0	1	0	0	0	0	0	0	0	0	0	7	1	2	2	1	2	1	0	0	0	1	0	0	0	0	0	0	0	0	0	0	0	0
PagCLE4.2	0	1	0	0	5	1	0	0	0	0	0	0	2	2	0	0	1	0	0	0	0	0	0	0	0	0	8	0	2	1	0	1	0	0	0	0	2	0	1	1	0	1	1	0	0	0	0	0	1
PagCLE4.3	0	0	0	0	6	1	0	0	0	0	0	0	2	2	0	1	1	1	0	0	0	0	0	0	0	0	8	0	1	1	0	0	0	0	0	0	2	0	1	1	0	0	1	0	0	0	0	0	1
PagCLE4.4	0	0	1	2	1	0	0	2	0	0	0	0	2	2	0	0	2	2	0	0	0	0	0	0	0	2	4	0	5	0	0	0	0	0	2	0	0	0	1	0	0	0	0	0	0	0	0	0	0
PagCLE6.1	0	2	0	0	1	1	0	1	0	2	0	0	2	2	0	0	0	1	0	0	1	0	0	0	0	0	0	0	2	2	1	1	0	0	1	0	1	1	1	0	1	1	1	0	0	0	0	0	0
PagCLE6.2	0	2	0	0	1	0	0	0	0	1	0	0	1	1	1	0	1	0	0	0	0	0	0	0	1	0	1	0	1	0	0	0	0	0	0	0	1	2	0	0	0	0	1	1	0	0	0	0	0
PagCLE6.3	0	1	0	1	0	0	0	0	0	1	0	0	0	0	0	0	2	0	0	0	0	0	0	0	0	1	2	0	1	0	0	0	0	0	0	0	0	1	0	0	0	0	0	0	0	0	1	0	0
PagCLE6.4	0	1	0	1	1	0	0	0	0	0	0	0	0	0	0	0	2	0	0	0	0	0	0	0	0	1	2	0	2	0	0	0	0	0	0	0	0	1	0	0	0	0	0	0	0	0	1	0	0
PagCLE6.5	0	2	0	1	2	2	1	0	0	0	0	0	0	0	1	0	0	0	0	0	0	0	0	0	0	2	2	0	0	2	1	0	0	0	0	0	0	1	0	0	0	1	0	0	0	0	1	0	0
PagCLE6.6	0	1	0	0	1	2	0	0	0	0	0	1	2	2	1	0	1	0	0	0	0	0	0	0	1	0	2	0	2	1	1	2	0	0	1	0	1	2	0	0	0	0	0	0	0	0	0	0	0
PagCLE6.7	0	0	0	1	3	2	1	0	0	0	0	1	1	1	0	0	1	0	0	1	0	0	0	1	0	1	2	0	0	6	0	2	0	0	0	0	0	1	1	0	0	0	2	0	0	0	0	0	0
PagCLE10.1	1	1	0	0	2	4	0	0	0	0	0	1	1	1	0	0	0	1	1	1	0	0	0	0	0	0	3	1	0	6	1	4	0	0	1	0	0	1	1	0	0	1	0	0	0	0	0	0	0
PagCLE10.2	1	0	0	0	4	5	0	0	0	0	0	1	1	1	0	0	0	0	1	1	0	0	0	0	0	0	4	1	0	5	2	4	0	0	0	0	0	1	1	0	0	1	0	0	0	0	0	0	0
PagCLE10.3	0	0	0	1	1	4	0	0	0	1	0	0	0	0	0	0	0	2	0	0	0	0	1	0	0	0	3	1	1	0	1	2	0	0	0	0	3	1	1	0	0	0	0	0	0	1	0	0	0
PagCLE10.4	0	0	0	1	1	4	0	0	0	1	0	0	0	0	1	0	0	2	0	0	0	0	1	0	0	0	4	2	0	0	0	3	0	0	0	0	2	1	1	0	0	0	0	0	0	1	0	0	0
PagCLE13.1	0	0	0	0	2	1	0	0	0	0	0	0	0	0	1	0	0	1	0	0	0	0	0	0	0	0	1	0	0	1	0	1	0	0	1	0	0	0	1	0	0	0	0	0	1	0	0	0	1
PagCLE13.2	0	0	1	0	1	2	0	3	0	0	1	0	3	3	0	0	1	1	0	0	0	0	0	0	0	0	5	0	0	0	1	2	0	0	0	0	0	0	1	0	0	1	0	0	0	0	0	0	0
PagCLE13.3	0	1	0	0	2	2	0	0	0	0	0	0	0	0	1	0	0	1	0	0	0	0	0	0	0	0	1	0	0	1	0	2	0	0	1	0	0	0	1	0	0	0	0	0	1	0	0	0	1
PagCLE14.1	0	2	0	0	3	1	0	0	0	0	0	1	1	1	0	0	1	1	0	0	0	1	0	0	0	0	3	0	1	3	0	1	0	0	0	0	1	1	0	0	0	4	0	0	0	0	0	0	0
PagCLE14.2	0	2	0	1	3	2	0	0	0	0	0	1	0	0	0	0	2	1	0	0	0	1	0	0	0	0	3	1	1	4	1	2	1	0	0	0	1	1	0	0	0	3	0	0	0	0	0	0	0
PagCLE14.3	0	1	0	1	1	1	0	1	0	1	0	0	2	2	1	1	0	1	0	0	0	0	0	0	0	0	2	0	1	3	0	1	0	0	1	0	0	0	2	0	0	2	3	0	0	0	0	0	0
PagCLE14.4	0	2	1	1	1	1	0	1	0	1	0	0	1	1	0	1	0	0	0	0	0	0	0	0	0	0	3	1	1	2	0	1	0	0	1	0	0	0	2	0	0	1	3	0	0	0	0	0	0
PagCLE14.5	0	0	0	1	0	5	0	0	0	0	0	3	0	0	1	0	1	1	0	1	0	0	0	0	0	0	0	0	0	3	2	3	0	0	0	0	0	0	0	0	0	0	2	0	0	0	0	0	0
TCCC-motif	0	0	0	1	0	5	0	0	0	1	0	3	0	0	1	0	1	1	0	1	0	0	0	0	0	0	0	0	0	3	2	3	0	0	0	0	0	0	0	0	0	0	2	0	0	0	0	0	0
PagCLE14.7	1	2	0	0	0	5	0	0	0	0	1	2	1	1	1	0	2	1	1	0	1	0	0	0	0	0	2	0	1	3	2	1	0	0	1	0	0	2	0	0	0	0	1	0	0	0	0	0	0
PagCLE14.8	1	2	0	0	0	6	0	0	0	0	1	2	2	2	1	0	2	1	1	0	1	0	0	0	0	0	3	0	1	3	2	2	0	0	1	0	0	2	0	0	0	0	1	0	0	0	0	0	0
PagCLE17.1	0	1	0	0	3	3	0	0	0	0	0	2	0	0	0	0	0	0	1	1	0	0	0	0	0	1	3	1	1	4	1	1	0	0	0	0	0	1	0	0	0	0	3	0	0	0	0	0	0
PagCLE17.2	1	1	0	1	2	0	1	0	0	0	0	0	1	1	1	1	0	0	0	0	0	0	0	0	0	0	5	1	0	0	0	0	0	0	1	1	0	0	1	0	0	0	0	0	0	0	0	0	0
PagCLE17.3	0	0	0	1	1	0	1	0	0	0	0	0	1	1	1	1	0	0	0	0	0	0	0	0	0	1	3	0	0	0	0	0	0	0	1	1	0	0	1	0	0	0	0	0	0	0	0	0	0
PagCLE17.4	1	1	0	0	2	1	0	0	0	0	0	1	0	0	0	1	1	0	0	1	0	0	0	0	0	0	3	0	1	4	0	1	0	0	0	0	0	1	0	0	0	0	2	1	0	0	0	0	0
PagCLE17.5	0	0	0	1	1	0	0	0	0	0	0	1	0	0	0	0	0	1	0	0	0	0	0	0	0	0	2	1	0	1	0	0	0	0	0	0	0	1	2	0	0	0	0	0	0	0	0	0	0
PagCLE17.6	0	0	0	1	1	0	0	0	0	0	0	2	0	0	0	0	0	1	0	0	0	0	0	0	0	1	1	1	0	1	0	0	0	0	0	0	0	1	2	0	0	0	0	0	0	0	0	0	0
PagCLE20	1	1	0	1	2	4	0	0	0	0	0	0	2	2	0	0	1	0	0	0	0	0	0	0	0	0	1	0	0	1	2	1	0	0	1	0	0	0	0	2	0	0	2	0	0	0	0	0	0
PagCLE21.1	0	1	0	1	1	3	0	1	0	1	0	0	1	1	0	0	0	1	0	0	0	0	0	0	0	0	8	0	0	0	0	1	0	0	0	0	1	1	4	0	0	0	1	0	0	0	0	0	0
PagCLE21.2	0	2	0	0	4	0	0	0	0	0	0	0	0	0	1	0	0	0	0	0	0	0	0	0	0	0	3	0	0	5	1	1	1	0	0	0	0	0	1	0	0	0	1	0	0	0	0	0	0
PagCLE21.3	0	1	0	0	5	0	0	0	0	0	0	0	1	1	1	0	0	0	0	1	0	0	0	0	0	0	4	0	0	2	1	1	0	0	0	0	0	0	1	0	0	1	1	0	0	0	0	0	0
PagCLE22	0	0	0	1	1	5	1	0	0	0	0	1	3	3	0	0	0	1	0	0	0	0	0	0	0	1	5	2	0	0	2	2	0	0	0	1	0	0	1	1	0	0	0	0	0	0	0	0	0
PagCLE25.1	1	1	0	0	2	2	1	0	0	1	1	1	2	2	0	0	0	0	0	0	0	0	0	0	0	0	2	0	0	0	1	2	0	0	0	0	1	0	0	0	0	0	1	0	1	0	0	0	1
PagCLE25.2	0	0	0	0	3	0	0	0	0	1	0	1	1	1	0	0	0	0	0	0	0	0	0	0	0	0	9	3	0	2	0	0	0	0	0	0	0	0	0	0	0	0	1	0	0	0	0	0	1
PagCLE25.3	0	0	0	0	1	5	0	0	0	1	0	2	4	4	1	0	1	0	0	1	0	0	0	0	0	0	2	1	0	1	1	4	0	0	0	0	1	0	1	0	0	0	2	0	1	0	0	0	1
PagCLE25.4	0	0	0	0	1	4	0	0	0	1	0	1	6	6	0	0	1	0	0	1	0	0	0	0	0	0	3	1	0	1	1	2	0	0	0	0	1	0	1	0	0	0	2	0	1	0	0	0	1
PagCLE25.5	1	0	0	0	1	0	1	0	0	0	0	1	1	1	2	0	1	2	0	0	0	0	1	0	0	0	1	0	2	2	0	0	0	0	1	0	0	0	3	0	0	0	2	0	0	0	0	0	0
PagCLE25.6	1	0	0	0	1	0	0	0	0	0	0	1	0	0	4	0	0	2	0	0	0	0	1	0	0	0	1	0	2	2	0	0	0	0	0	0	0	0	3	0	0	0	2	0	0	0	0	0	0
PagCLE25.7	0	2	1	1	2	1	0	0	0	0	0	0	1	1	0	0	0	0	0	1	0	0	0	0	0	0	0	0	0	1	1	0	0	0	0	0	0	1	0	0	0	0	0	0	0	0	0	0	0
PagCLE25.8	0	1	0	1	1	5	0	0	0	1	0	1	1	1	1	0	0	1	0	0	0	0	0	0	0	0	6	1	0	1	2	3	0	0	0	0	0	1	0	0	0	0	1	0	1	1	0	0	0
PagCLE25.9	0	1	0	1	2	5	0	0	0	0	0	1	2	2	1	0	0	1	0	0	0	0	0	0	0	0	3	1	0	1	2	3	0	0	0	0	0	0	0	1	0	0	0	0	1	1	0	0	0
PagCLE27.1	0	1	0	1	1	5	0	0	0	0	0	0	1	1	0	0	0	0	0	1	0	0	0	0	0	0	7	0	1	3	2	2	0	0	0	0	2	1	3	1	0	1	0	0	0	0	0	0	0
PagCLE27.2	0	0	0	1	3	6	0	0	1	0	0	0	3	3	0	0	0	0	0	0	0	0	0	0	0	1	7	0	0	3	2	3	0	0	0	0	0	0	3	1	0	1	0	0	0	0	0	0	0
PagCLE27.3	0	0	0	1	0	6	0	0	0	0	1	0	3	3	0	0	0	0	0	0	0	0	0	0	0	1	3	0	2	2	2	4	0	0	0	1	0	0	1	0	0	0	0	0	0	0	0	0	0
PagCLE27.4	1	1	0	0	0	6	0	0	0	0	0	0	3	3	1	0	0	0	0	0	0	0	0	0	0	1	4	0	0	0	2	4	0	0	0	1	0	0	1	0	0	0	1	0	0	0	0	0	0
PagCLE27.5	0	0	0	0	0	0	0	2	0	0	0	1	1	1	0	0	1	0	1	0	0	0	0	0	0	1	4	0	0	2	0	1	0	0	2	0	0	0	0	1	0	1	2	0	0	0	0	0	0
PagCLE27.6	0	0	0	1	2	0	0	2	0	0	0	1	2	2	0	0	1	0	0	0	0	0	0	0	0	2	7	0	0	0	0	0	0	0	0	0	0	0	1	1	0	1	2	0	0	0	1	0	0
PagCLE40.1	0	3	0	1	3	3	0	1	0	0	0	0	1	1	0	0	1	0	0	0	0	0	0	0	0	0	1	0	2	2	2	2	0	0	0	0	0	1	2	0	2	0	0	0	1	0	0	0	0
PagCLE40.2	0	3	1	1	3	4	0	1	0	0	0	0	0	0	0	0	1	0	0	0	0	0	0	0	0	0	1	0	1	2	2	2	0	1	0	0	1	1	2	0	2	0	0	0	1	0	0	0	0
PagCLE41.1	0	0	0	1	2	0	0	0	0	0	0	0	1	1	0	0	0	0	0	1	0	0	0	0	0	2	6	0	1	1	0	0	0	0	0	0	0	0	0	0	0	0	1	0	0	0	0	0	0
PagCLE41.2	0	0	0	2	1	3	0	0	0	0	0	0	1	1	1	0	0	0	0	1	0	0	0	0	0	0	6	0	0	2	2	0	0	0	1	0	0	1	1	0	0	0	0	0	0	0	0	0	0
PagCLE41.3	1	0	0	2	2	3	1	1	0	1	0	0	1	1	1	1	0	0	0	0	1	2	0	0	0	0	2	0	0	1	0	4	0	0	1	0	0	1	1	0	0	0	1	1	0	0	0	0	0
PagCLE41.4	1	0	0	1	4	3	1	1	0	1	0	0	1	1	1	1	0	0	0	0	0	1	0	0	0	0	1	0	0	1	1	3	0	0	0	0	0	1	1	0	0	0	1	1	0	0	0	0	0
PagCLE41.5	1	0	0	0	2	2	0	0	0	0	0	0	3	3	2	0	0	0	0	1	0	0	0	0	0	0	3	1	0	6	2	2	0	0	0	0	0	1	0	0	0	0	0	1	0	0	0	0	0
PagCLE41.6	1	0	1	0	1	2	0	0	0	0	0	0	3	3	2	0	0	0	0	0	1	0	0	0	0	0	2	2	0	6	2	1	0	0	0	0	0	1	0	0	0	0	0	1	0	0	0	0	0
PagCLE44.1	0	1	0	0	5	0	0	0	0	1	0	2	0	0	2	0	1	0	0	0	0	0	0	0	0	0	6	1	0	6	0	0	0	0	0	0	0	1	2	0	0	0	0	0	0	0	0	0	0
PagCLE44.2	0	1	0	0	5	0	0	0	0	0	0	2	0	0	2	0	1	0	0	0	0	0	0	0	0	1	6	0	0	3	0	0	0	0	0	0	0	1	2	0	0	0	0	0	0	0	0	0	0
PagCLE44.3	0	0	0	0	2	3	0	0	0	0	1	0	1	1	2	2	0	0	0	0	0	0	0	0	0	0	5	0	1	2	0	4	0	0	0	0	0	0	1	0	0	0	1	0	0	0	0	0	0
PagCLE44.4	0	0	0	0	3	4	0	0	0	0	1	0	1	1	3	2	0	0	0	0	0	0	0	0	0	0	3	0	0	2	0	3	0	0	0	0	0	0	1	0	0	0	1	0	0	0	0	0	0
PagCLE44.5	0	1	0	0	5	1	0	1	0	0	0	0	1	1	2	0	0	1	0	0	0	0	0	0	0	0	3	0	2	0	1	0	0	0	0	0	1	1	0	0	0	1	1	0	0	0	0	0	0
PagCLE44.6	0	2	0	0	4	1	0	1	0	1	0	1	1	1	1	0	0	1	0	0	0	0	0	0	0	0	1	1	1	0	1	0	0	0	0	0	0	1	1	0	0	1	1	0	0	0	0	0	0
PagCLE44.7	0	0	0	0	1	1	0	0	0	1	1	0	1	1	0	0	0	0	1	0	1	0	0	0	0	0	2	0	0	1	0	1	0	0	0	0	0	0	2	0	0	0	0	0	0	0	0	0	0
PagCLE45.1	7	1	0	0	5	1	0	0	0	0	0	0	1	1	1	0	1	1	1	0	0	1	0	0	0	0	0	0	1	1	0	2	0	0	0	1	1	0	0	0	0	0	2	0	1	0	0	0	0
PagCLE45.2	0	1	0	0	6	0	0	1	0	0	0	0	0	0	2	0	1	1	1	0	0	0	0	0	0	0	1	0	2	1	0	0	0	0	0	1	0	0	0	0	0	0	2	0	1	0	0	0	0
PagCLE45.3	1	0	0	0	2	1	1	1	0	0	0	0	0	0	0	0	1	2	0	2	0	0	0	0	0	0	1	0	1	0	0	0	0	0	0	0	0	0	0	0	0	0	2	0	0	1	0	1	0
PagCLE45.4	0	0	0	0	1	1	1	1	0	0	0	1	0	0	0	0	1	1	0	1	0	0	0	0	0	0	1	1	2	0	0	0	0	0	0	0	0	0	0	0	0	0	2	0	0	1	0	1	0
PagCLV3.1	0	1	0	0	2	1	0	0	0	0	1	0	4	4	0	0	1	0	1	1	0	0	0	0	0	3	7	1	0	0	0	2	0	0	1	0	0	1	1	0	0	0	0	0	1	0	0	0	0
PagCLV3.2	0	1	0	0	1	0	0	0	0	0	0	0	4	4	0	0	1	0	1	1	0	0	0	0	0	2	7	0	0	0	0	0	0	0	1	0	0	2	0	0	0	0	0	0	1	0	0	0	0
PagCLV3.3	0	1	0	0	1	4	1	1	0	0	0	0	7	7	1	0	0	1	0	0	0	0	1	0	0	0	2	1	0	4	0	1	0	0	0	0	0	0	0	0	0	1	0	0	0	0	0	0	0
PagCLV3.4	0	0	0	0	1	6	1	1	0	0	0	0	8	8	1	0	0	1	0	0	0	0	0	0	0	0	2	0	0	4	0	1	0	0	0	0	0	0	0	0	0	0	0	0	0	0	0	0	0
PagCLV3.5	0	1	0	0	4	2	0	0	0	0	0	0	1	1	0	0	0	0	0	0	0	0	0	0	0	1	3	0	0	4	1	2	0	0	1	0	0	1	0	0	0	1	2	0	0	0	0	0	0
PagCLV3.6	0	0	0	1	2	0	0	1	0	0	0	0	1	1	1	0	0	0	0	0	0	0	0	0	0	1	3	0	0	2	0	0	0	0	1	0	0	1	1	0	0	1	2	0	0	0	0	0	0
[truncated: 5 more columns]

## Sheet: Table S10
Table S10. Names and annotations of cis-acting regulatory elements (CAREs).
Name	Annotation
LTR	cis-acting element involved in low-temperature responsiveness
MBS	MYB binding site involved in drought-inducibility																																					TCCC-motif
GC-motif	enhancer-like element involved in anoxic specific inducibility
TC-rich repeats	cis-acting element involved in defense and stress responsiveness
ARE	cis-acting regulatory element essential for the anaerobic induction
ABRE	cis-acting element involved in the abscisic acid responsiveness
AuxRR-core	cis-acting regulatory element involved in auxin responsiveness
TGA-element	auxin-responsive element
TGA-box	part of an auxin-responsive element
GARE-motif	gibberellin-responsive element
TATC-box	cis-acting element involved in gibberellin-responsiveness
P-box	gibberellin-responsive element
CGTCA-motif	cis-acting regulatory element involved in the MeJA-responsiveness
TGACG-motif	cis-acting regulatory element involved in the MeJA-responsiveness
TCA-element	cis-acting element involved in salicylic acid responsiveness
RY-element	cis-acting regulatory element involved in seed-specific regulation
O2-site	cis-acting regulatory element involved in zein metabolism regulation
CAT-box	cis-acting regulatory element related to meristem expression
GCN4-motif	cis-regulatory element involved in endosperm expression
circadian	cis-acting regulatory element involved in circadian control
HD-Zip 1	element involved in differentiation of the palisade mesophyll cells
MBSI	MYB binding site involved in flavonoid biosynthetic genes regulation
MSA-like	cis-acting element involved in cell cycle regulation
motif I	cis-acting regulatory element root specific
AACA_motif	involved in endosperm-specific negative expression
MRE	MYB binding site involved in light responsiveness
Box 4	part of a conserved DNA module involved in light responsiveness
AT1-motif	part of a light responsive module
GATA-motif	part of a light responsive element
GT1-motif	light responsive element
G-Box	cis-acting regulatory element involved in light responsiveness
G-box	cis-acting regulatory element involved in light responsiveness
3-AF1 binding site	light responsive element
chs-Unit 1 m1	part of a light responsive element
chs-CMA1a/2a/2c	part of a light responsive element
Gap-box	part of a light responsive element
I-box	part of a light responsive element
TCCC-motif	part of a light responsive element
TCT-motif	part of a light responsive element
ACE	cis-acting element involved in light responsiveness
Box Ⅱ	part of a light responsive element
ATCT-motif	part of a conserved DNA module involved in light responsiveness
AE-box	part of a module for light response
LAMP-element	part of a light responsive element
ATC-motif	part of a conserved DNA module involved in light responsiveness
Sp1	light responsive element
L-box	part of a light responsive element
sbp-CMA1c	part of a light responsive element
GTGGC-motif	part of a light responsive element
GA-motif	part of a light responsive element
ACA-motif	part of gapA in (gapA-CMA1) involved with light responsiveness
4cl-CMA1b/2b	light responsive element
CAG-motif	part of a light response element
Pc-CMA2c	part of a light response element
GATT-motif	part of a light responsive element
AAAC-motif	light responsive element

[truncated: 1 more sheets: Table S11]
